# Supplementary material for: Synthesis and characterization of fluorinated azadipyrromethene complexes as acceptors for organic photovoltaics
Source: Beilstein J Org Chem. 2016 Aug 29;12:1925–38. doi: 10.3762/bjoc.12.182 (PMC5082603; doi:10.3762/bjoc.12.182)
Supplement: File 2 — Crystal structure of Zn(L2)2. [file Beilstein_J_Org_Chem-12-1925-s002.cif]

 
data_FSE-2-70-5
 
_audit_creation_method            'SHELXL-2014/7'
_shelx_SHELXL_version_number      '2014/7'
_chemical_name_systematic         ?
_chemical_name_common             ?
_chemical_melting_point           ?
_chemical_formula_moiety          
 'C96 H56 F4 N6 Zn, C H2 Cl2'
_chemical_formula_sum
 'C97 H58 Cl2 F4 N6 Zn' 
_chemical_formula_weight          1519.76

loop_
 _atom_type_symbol
 _atom_type_description
 _atom_type_scat_dispersion_real
 _atom_type_scat_dispersion_imag
 _atom_type_scat_source
 'C'  'C'   0.0181   0.0091
 'International Tables Vol C Tables 4.2.6.8 and 6.1.1.4'
 'H'  'H'   0.0000   0.0000
 'International Tables Vol C Tables 4.2.6.8 and 6.1.1.4'
 'N'  'N'   0.0311   0.0180
 'International Tables Vol C Tables 4.2.6.8 and 6.1.1.4'
 'F'  'F'   0.0727   0.0534
 'International Tables Vol C Tables 4.2.6.8 and 6.1.1.4'
 'Zn'  'Zn'  -1.5491   0.6778
 'International Tables Vol C Tables 4.2.6.8 and 6.1.1.4'
 'Cl'  'Cl'   0.3639   0.7018
 'International Tables Vol C Tables 4.2.6.8 and 6.1.1.4'
 
_space_group_crystal_system       monoclinic
_space_group_IT_number            15
_space_group_name_H-M_alt         'C 2/c'
_space_group_name_Hall            '-C 2yc'
 
_shelx_space_group_comment
;
The symmetry employed for this shelxl refinement is uniquely defined
by the following loop, which should always be used as a source of
symmetry information in preference to the above space-group names.
They are only intended as comments.
;
 
loop_
 _space_group_symop_operation_xyz
 'x, y, z'
 '-x, y, -z+1/2'
 'x+1/2, y+1/2, z'
 '-x+1/2, y+1/2, -z+1/2'
 '-x, -y, -z'
 'x, -y, z-1/2'
 '-x+1/2, -y+1/2, -z'
 'x+1/2, -y+1/2, z-1/2'
 
_cell_length_a                    21.926(2)
_cell_length_b                    17.636(2)
_cell_length_c                    18.914(2)
_cell_angle_alpha                 90
_cell_angle_beta                  93.670(3)
_cell_angle_gamma                 90
_cell_volume                      7298.8(13)
_cell_formula_units_Z             4
_cell_measurement_temperature     100(2)
_cell_measurement_reflns_used     66194
_cell_measurement_theta_min       4.056
_cell_measurement_theta_max       72.237
 
_exptl_crystal_description        block
_exptl_crystal_colour             black
_exptl_crystal_density_meas       ?
_exptl_crystal_density_method     ?
_exptl_crystal_density_diffrn     1.383          
_exptl_crystal_F_000              3128
_exptl_transmission_factor_min    ?
_exptl_transmission_factor_max    ?
_exptl_crystal_size_max           0.350
_exptl_crystal_size_mid           0.310
_exptl_crystal_size_min           0.210
_exptl_absorpt_coefficient_mu     1.675
_shelx_estimated_absorpt_T_min    0.592
_shelx_estimated_absorpt_T_max    0.720
_exptl_absorpt_correction_type    'multi-scan'
_exptl_absorpt_correction_T_min   0.615 
_exptl_absorpt_correction_T_max   0.720
_exptl_absorpt_process_details    'SCALEPACK (Otwinowski & Minor, 1997)'
_exptl_absorpt_special_details    ?
_diffrn_ambient_temperature       100(2)
_diffrn_radiation_wavelength      1.54178
_diffrn_radiation_type            CuK\a
_diffrn_source                    'microfocus X-ray tube'
_diffrn_radiation_monochromator   'laterally graded multilayer (Goebel) mirror'
_diffrn_measurement_device_type   'Rigaku Rapid II curved image plate diffractometer'
_diffrn_measurement_method        'omega scans'
_diffrn_detector_area_resol_mean  ?
_diffrn_reflns_number             66194
_diffrn_reflns_av_unetI/netI      0.0165
_diffrn_reflns_av_R_equivalents   0.0452
_diffrn_reflns_limit_h_min        -26
_diffrn_reflns_limit_h_max        26
_diffrn_reflns_limit_k_min        -21
_diffrn_reflns_limit_k_max        21
_diffrn_reflns_limit_l_min        -23
_diffrn_reflns_limit_l_max        23
_diffrn_reflns_theta_min          4.056
_diffrn_reflns_theta_max          72.237
_diffrn_reflns_theta_full         67.679
_diffrn_measured_fraction_theta_max   0.967
_diffrn_measured_fraction_theta_full  0.985
_diffrn_reflns_Laue_measured_fraction_max    0.967
_diffrn_reflns_Laue_measured_fraction_full   0.985
_diffrn_reflns_point_group_measured_fraction_max   0.967
_diffrn_reflns_point_group_measured_fraction_full  0.985
_reflns_number_total              6973
_reflns_number_gt                 6710
_reflns_threshold_expression      'I > 2\s(I)'
_reflns_Friedel_coverage          0.000
_reflns_Friedel_fraction_max      .
_reflns_Friedel_fraction_full     .
 
_reflns_special_details
;
 Reflections were merged by SHELXL according to the crystal
 class for the calculation of statistics and refinement.
 
 _reflns_Friedel_fraction is defined as the number of unique
 Friedel pairs measured divided by the number that would be
 possible theoretically, ignoring centric projections and
 systematic absences.
;
 
_computing_data_collection        'CrystalClear-SM Expert 2.1 b32 (Rigaku, 2014)' 
_computing_cell_refinement        'HKL3000 (Otwinowski & Minor, 1997)' 
_computing_data_reduction         'HKL3000 (Otwinowski & Minor, 1997)'
_computing_structure_solution     'SHELXS-97 (Sheldrick, 2008)' 
_computing_structure_refinement   
;  
SHELXL-2014/7 (Sheldrick, 2014), 
SHELXLE Rev714 (H\"ubschle et al., 2011)
; 
_computing_molecular_graphics     ?
_computing_publication_material   ?
_refine_special_details           
;
A dichloromethane molecule is disordered around a two fold axis. 
;
_refine_ls_structure_factor_coef  Fsqd
_refine_ls_matrix_type            full
_refine_ls_weighting_scheme       calc
_refine_ls_weighting_details
'w=1/[\s^2^(Fo^2^)+(0.0462P)^2^+22.5412P] where P=(Fo^2^+2Fc^2^)/3'
_atom_sites_solution_primary      direct 
_atom_sites_solution_secondary    difmap
_atom_sites_solution_hydrogens    geom
_refine_ls_hydrogen_treatment     constr
_refine_ls_extinction_method      'SHELXL-2014/7 (Sheldrick 2014'
_refine_ls_extinction_coef        0.00067(3)
_refine_ls_extinction_expression
 'Fc^*^=kFc[1+0.001xFc^2^\l^3^/sin(2\q)]^-1/4^'
_refine_ls_number_reflns          6973
_refine_ls_number_parameters      511
_refine_ls_number_restraints      0
_refine_ls_R_factor_all           0.0487
_refine_ls_R_factor_gt            0.0466
_refine_ls_wR_factor_ref          0.1251
_refine_ls_wR_factor_gt           0.1215
_refine_ls_goodness_of_fit_ref    1.131
_refine_ls_restrained_S_all       1.131
_refine_ls_shift/su_max           0.001
_refine_ls_shift/su_mean          0.000
 
loop_
 _atom_site_label
 _atom_site_type_symbol
 _atom_site_fract_x
 _atom_site_fract_y
 _atom_site_fract_z
 _atom_site_U_iso_or_equiv
 _atom_site_adp_type
 _atom_site_occupancy
 _atom_site_site_symmetry_order  
 _atom_site_calc_flag
 _atom_site_refinement_flags_posn
 _atom_site_refinement_flags_adp
 _atom_site_refinement_flags_occupancy
 _atom_site_disorder_assembly
 _atom_site_disorder_group
C1 C 0.57881(10) 0.38554(12) 0.22738(12) 0.0189(4) Uani 1 1 d . . . . .
C2 C 0.62403(10) 0.34164(12) 0.26709(12) 0.0187(4) Uani 1 1 d . . . . .
C3 C 0.64577(10) 0.38639(12) 0.32454(11) 0.0186(4) Uani 1 1 d . . . . .
C4 C 0.61159(10) 0.45543(12) 0.31892(11) 0.0173(4) Uani 1 1 d . . . . .
C5 C 0.58362(10) 0.57291(12) 0.36893(11) 0.0174(4) Uani 1 1 d . . . . .
C6 C 0.59958(10) 0.63729(12) 0.41330(12) 0.0184(4) Uani 1 1 d . . . . .
C7 C 0.55353(10) 0.69063(12) 0.39889(11) 0.0183(4) Uani 1 1 d . . . . .
C8 C 0.50876(10) 0.65568(12) 0.35063(11) 0.0171(4) Uani 1 1 d . . . . .
C9 C 0.54197(10) 0.36344(13) 0.16293(12) 0.0205(5) Uani 1 1 d . . . . .
C10 C 0.52774(11) 0.41606(14) 0.10938(13) 0.0248(5) Uani 1 1 d . . . . .
H10 H 0.5439 0.4660 0.1133 0.030 Uiso 1 1 calc R U . . .
C11 C 0.49004(12) 0.39619(15) 0.04998(13) 0.0283(5) Uani 1 1 d . . . . .
H11 H 0.4809 0.4322 0.0135 0.034 Uiso 1 1 calc R U . . .
C12 C 0.46592(11) 0.32320(15) 0.04453(13) 0.0284(5) Uani 1 1 d . . . . .
H12 H 0.4397 0.3096 0.0046 0.034 Uiso 1 1 calc R U . . .
C13 C 0.48012(11) 0.27051(14) 0.09722(13) 0.0265(5) Uani 1 1 d . . . . .
H13 H 0.4636 0.2208 0.0933 0.032 Uiso 1 1 calc R U . . .
C14 C 0.51836(11) 0.28992(13) 0.15570(13) 0.0236(5) Uani 1 1 d . . . . .
H14 H 0.5286 0.2530 0.1911 0.028 Uiso 1 1 calc R U . . .
C15 C 0.64145(10) 0.26559(12) 0.25311(12) 0.0189(4) Uani 1 1 d . . . . .
C16 C 0.65816(10) 0.20114(13) 0.24640(12) 0.0213(5) Uani 1 1 d . . . . .
C17 C 0.67976(10) 0.12467(12) 0.24662(12) 0.0204(5) Uani 1 1 d . . . . .
C18 C 0.68293(12) 0.08214(14) 0.18482(13) 0.0277(5) Uani 1 1 d . . . . .
H18 H 0.6704 0.1039 0.1403 0.033 Uiso 1 1 calc R U . . .
C19 C 0.70436(13) 0.00789(14) 0.18814(14) 0.0330(6) Uani 1 1 d . . . . .
H19 H 0.7067 -0.0207 0.1459 0.040 Uiso 1 1 calc R U . . .
C20 C 0.72222(13) -0.02428(14) 0.25267(15) 0.0335(6) Uani 1 1 d . . . . .
H20 H 0.7366 -0.0751 0.2547 0.040 Uiso 1 1 calc R U . . .
C21 C 0.71926(13) 0.01732(14) 0.31445(15) 0.0329(6) Uani 1 1 d . . . . .
H21 H 0.7316 -0.0049 0.3589 0.039 Uiso 1 1 calc R U . . .
C22 C 0.69831(11) 0.09125(14) 0.31130(13) 0.0266(5) Uani 1 1 d . . . . .
H22 H 0.6965 0.1197 0.3538 0.032 Uiso 1 1 calc R U . . .
C23 C 0.69330(10) 0.36687(12) 0.37938(12) 0.0188(4) Uani 1 1 d . . . . .
C24 C 0.74218(10) 0.32020(12) 0.36363(12) 0.0205(5) Uani 1 1 d . . . . .
H24 H 0.7442 0.3012 0.3168 0.025 Uiso 1 1 calc R U . . .
C25 C 0.78789(10) 0.30094(13) 0.41476(12) 0.0222(5) Uani 1 1 d . . . . .
H25 H 0.8211 0.2695 0.4035 0.027 Uiso 1 1 calc R U . . .
C26 C 0.78364(10) 0.32868(12) 0.48207(12) 0.0218(5) Uani 1 1 d . . . . .
C27 C 0.73685(11) 0.37504(13) 0.50031(13) 0.0251(5) Uani 1 1 d . . . . .
H27 H 0.7355 0.3936 0.5473 0.030 Uiso 1 1 calc R U . . .
C28 C 0.69159(11) 0.39431(13) 0.44898(12) 0.0232(5) Uani 1 1 d . . . . .
H28 H 0.6590 0.4264 0.4610 0.028 Uiso 1 1 calc R U . . .
C29 C 0.65313(10) 0.64396(12) 0.46344(12) 0.0189(4) Uani 1 1 d . . . . .
C30 C 0.70899(11) 0.61055(13) 0.45031(12) 0.0240(5) Uani 1 1 d . . . . .
H30 H 0.7130 0.5839 0.4072 0.029 Uiso 1 1 calc R U . . .
C31 C 0.75887(11) 0.61567(14) 0.49940(13) 0.0267(5) Uani 1 1 d . . . . .
H31 H 0.7968 0.5926 0.4904 0.032 Uiso 1 1 calc R U . . .
C32 C 0.75197(11) 0.65500(14) 0.56134(13) 0.0247(5) Uani 1 1 d . . . . .
C33 C 0.69783(11) 0.68866(14) 0.57676(13) 0.0266(5) Uani 1 1 d . . . . .
H33 H 0.6943 0.7149 0.6201 0.032 Uiso 1 1 calc R U . . .
C34 C 0.64841(11) 0.68322(13) 0.52723(12) 0.0226(5) Uani 1 1 d . . . . .
H34 H 0.6108 0.7065 0.5368 0.027 Uiso 1 1 calc R U . . .
C35 C 0.55299(10) 0.76629(13) 0.42503(12) 0.0207(5) Uani 1 1 d . . . . .
C36 C 0.55907(11) 0.82998(14) 0.44701(13) 0.0249(5) Uani 1 1 d . . . . .
C37 C 0.56937(10) 0.90528(13) 0.47369(14) 0.0249(5) Uani 1 1 d . . . . .
C38 C 0.55922(12) 0.92347(15) 0.54338(15) 0.0318(6) Uani 1 1 d . . . . .
H38 H 0.5454 0.8855 0.5742 0.038 Uiso 1 1 calc R U . . .
C39 C 0.56921(13) 0.99692(16) 0.56845(16) 0.0363(6) Uani 1 1 d . . . . .
H39 H 0.5621 1.0088 0.6162 0.044 Uiso 1 1 calc R U . . .
C40 C 0.58937(12) 1.05243(14) 0.52443(16) 0.0329(6) Uani 1 1 d . . . . .
H40 H 0.5957 1.1026 0.5416 0.039 Uiso 1 1 calc R U . . .
C41 C 0.60030(12) 1.03483(15) 0.45515(16) 0.0336(6) Uani 1 1 d . . . . .
H41 H 0.6147 1.0730 0.4249 0.040 Uiso 1 1 calc R U . . .
C42 C 0.59049(12) 0.96218(14) 0.42968(15) 0.0307(6) Uani 1 1 d . . . . .
H42 H 0.5981 0.9507 0.3820 0.037 Uiso 1 1 calc R U . . .
C43 C 0.45004(10) 0.68597(13) 0.32116(12) 0.0203(5) Uani 1 1 d . . . . .
C44 C 0.44260(11) 0.76285(13) 0.30476(13) 0.0242(5) Uani 1 1 d . . . . .
H44 H 0.4739 0.7979 0.3191 0.029 Uiso 1 1 calc R U . . .
C45 C 0.38983(12) 0.78826(15) 0.26762(14) 0.0311(6) Uani 1 1 d . . . . .
H45 H 0.3854 0.8404 0.2558 0.037 Uiso 1 1 calc R U . . .
C46 C 0.34356(12) 0.73748(16) 0.24783(13) 0.0313(6) Uani 1 1 d . . . . .
H46 H 0.3082 0.7546 0.2209 0.038 Uiso 1 1 calc R U . . .
C47 C 0.34879(11) 0.66201(15) 0.26713(13) 0.0283(5) Uani 1 1 d . . . . .
H47 H 0.3163 0.6277 0.2552 0.034 Uiso 1 1 calc R U . . .
C48 C 0.40153(10) 0.63655(13) 0.30391(12) 0.0225(5) Uani 1 1 d . . . . .
H48 H 0.4048 0.5848 0.3176 0.027 Uiso 1 1 calc R U . . .
N1 N 0.57166(8) 0.45292(10) 0.25823(10) 0.0178(4) Uani 1 1 d . . . . .
N2 N 0.61844(8) 0.51212(10) 0.36495(10) 0.0175(4) Uani 1 1 d . . . . .
N3 N 0.52724(8) 0.58619(10) 0.33271(10) 0.0182(4) Uani 1 1 d . . . . .
F1 F 0.82770(6) 0.30833(8) 0.53281(7) 0.0279(3) Uani 1 1 d . . . . .
F2 F 0.80024(7) 0.65943(9) 0.60992(8) 0.0345(4) Uani 1 1 d . . . . .
Zn1 Zn 0.5000 0.52233(2) 0.2500 0.01720(13) Uani 1 2 d S T P . .
C49 C 0.5306(3) 0.0396(3) 0.2684(4) 0.0405(13) Uani 0.5 1 d . . P A -1
H49A H 0.5381 0.0473 0.3201 0.049 Uiso 0.5 1 calc R U P A -1
H49B H 0.5698 0.0456 0.2457 0.049 Uiso 0.5 1 calc R U P A -1
Cl1 Cl 0.4983(4) -0.05472(7) 0.2500(5) 0.0559(6) Uani 0.5 1 d . . P A -1
Cl2 Cl 0.47710(8) 0.10409(8) 0.23356(10) 0.0539(4) Uani 0.5 1 d . . P A -1
 
loop_
 _atom_site_aniso_label
 _atom_site_aniso_U_11
 _atom_site_aniso_U_22
 _atom_site_aniso_U_33
 _atom_site_aniso_U_23
 _atom_site_aniso_U_13
 _atom_site_aniso_U_12
C1 0.0197(10) 0.0161(10) 0.0209(11) -0.0010(8) 0.0020(9) 0.0000(8)
C2 0.0215(11) 0.0149(10) 0.0199(11) -0.0008(8) 0.0020(9) 0.0001(8)
C3 0.0195(10) 0.0178(10) 0.0187(10) 0.0009(8) 0.0027(9) -0.0015(8)
C4 0.0170(10) 0.0159(10) 0.0184(10) 0.0019(8) -0.0027(8) -0.0003(8)
C5 0.0169(10) 0.0154(10) 0.0199(10) -0.0013(8) 0.0006(8) -0.0010(8)
C6 0.0182(10) 0.0168(10) 0.0204(11) -0.0002(8) 0.0034(9) -0.0014(8)
C7 0.0182(10) 0.0182(10) 0.0187(10) 0.0000(8) 0.0031(8) 0.0011(8)
C8 0.0169(10) 0.0156(10) 0.0191(10) 0.0004(8) 0.0028(8) -0.0001(8)
C9 0.0196(11) 0.0211(11) 0.0208(11) -0.0010(9) 0.0011(9) 0.0025(8)
C10 0.0273(12) 0.0218(11) 0.0249(12) -0.0006(9) -0.0012(10) 0.0040(9)
C11 0.0313(13) 0.0310(13) 0.0218(12) -0.0025(10) -0.0048(10) 0.0086(10)
C12 0.0239(12) 0.0386(14) 0.0222(12) -0.0102(10) -0.0024(10) 0.0041(10)
C13 0.0257(12) 0.0261(12) 0.0275(12) -0.0075(10) 0.0010(10) -0.0010(9)
C14 0.0236(11) 0.0226(11) 0.0246(12) -0.0034(9) 0.0014(9) 0.0002(9)
C15 0.0196(10) 0.0181(11) 0.0186(11) -0.0001(8) -0.0013(9) -0.0023(8)
C16 0.0216(11) 0.0214(11) 0.0207(11) -0.0002(9) 0.0003(9) 0.0006(9)
C17 0.0195(11) 0.0156(10) 0.0264(12) -0.0005(8) 0.0038(9) -0.0014(8)
C18 0.0356(13) 0.0242(12) 0.0237(12) -0.0016(9) 0.0048(10) 0.0037(10)
C19 0.0470(16) 0.0220(12) 0.0309(13) -0.0056(10) 0.0101(12) 0.0064(11)
C20 0.0414(15) 0.0175(12) 0.0422(15) 0.0005(10) 0.0075(12) 0.0080(10)
C21 0.0420(15) 0.0252(13) 0.0316(14) 0.0070(10) 0.0034(12) 0.0070(11)
C22 0.0319(13) 0.0238(12) 0.0241(12) -0.0021(9) 0.0004(10) 0.0023(10)
C23 0.0192(10) 0.0152(10) 0.0219(11) 0.0016(8) 0.0011(9) -0.0015(8)
C24 0.0211(11) 0.0187(10) 0.0215(11) -0.0008(8) 0.0005(9) -0.0022(8)
C25 0.0203(11) 0.0202(11) 0.0258(12) 0.0017(9) -0.0016(9) 0.0000(9)
C26 0.0224(11) 0.0169(10) 0.0248(12) 0.0044(9) -0.0080(9) -0.0035(8)
C27 0.0310(13) 0.0229(11) 0.0209(11) -0.0004(9) -0.0037(10) 0.0011(9)
C28 0.0254(12) 0.0200(11) 0.0240(12) -0.0002(9) -0.0001(9) 0.0024(9)
C29 0.0197(11) 0.0159(10) 0.0207(11) -0.0004(8) -0.0005(9) -0.0022(8)
C30 0.0243(12) 0.0257(12) 0.0218(11) -0.0048(9) 0.0007(9) -0.0009(9)
C31 0.0203(11) 0.0307(13) 0.0287(13) -0.0070(10) -0.0021(10) 0.0022(9)
C32 0.0220(11) 0.0272(12) 0.0239(12) -0.0004(9) -0.0067(9) -0.0018(9)
C33 0.0292(12) 0.0290(12) 0.0212(12) -0.0054(9) -0.0008(10) -0.0014(10)
C34 0.0217(11) 0.0228(11) 0.0235(12) -0.0017(9) 0.0023(9) 0.0015(9)
C35 0.0193(11) 0.0202(11) 0.0228(11) -0.0013(9) 0.0022(9) 0.0009(8)
C36 0.0205(11) 0.0245(12) 0.0297(13) -0.0014(10) 0.0017(10) 0.0018(9)
C37 0.0170(10) 0.0197(11) 0.0374(13) -0.0057(10) -0.0026(10) 0.0009(9)
C38 0.0323(13) 0.0277(13) 0.0359(14) -0.0041(11) 0.0053(11) -0.0056(10)
C39 0.0368(15) 0.0352(14) 0.0375(15) -0.0141(12) 0.0073(12) -0.0060(12)
C40 0.0259(12) 0.0215(12) 0.0512(17) -0.0116(11) 0.0017(12) -0.0022(10)
C41 0.0326(14) 0.0218(12) 0.0467(16) -0.0017(11) 0.0051(12) -0.0052(10)
C42 0.0295(13) 0.0259(12) 0.0369(14) -0.0059(11) 0.0039(11) -0.0025(10)
C43 0.0204(11) 0.0216(11) 0.0190(11) 0.0014(8) 0.0026(9) 0.0036(9)
C44 0.0260(12) 0.0213(11) 0.0257(12) 0.0007(9) 0.0046(10) 0.0024(9)
C45 0.0316(13) 0.0318(13) 0.0310(13) 0.0098(11) 0.0095(11) 0.0135(11)
C46 0.0239(12) 0.0480(16) 0.0220(12) 0.0015(11) 0.0016(10) 0.0117(11)
C47 0.0203(11) 0.0386(14) 0.0259(12) -0.0029(10) 0.0004(10) 0.0044(10)
C48 0.0175(10) 0.0227(11) 0.0272(12) -0.0030(9) 0.0021(9) 0.0034(9)
N1 0.0179(9) 0.0159(9) 0.0193(9) -0.0009(7) -0.0019(7) 0.0020(7)
N2 0.0184(9) 0.0154(9) 0.0185(9) -0.0002(7) -0.0013(7) -0.0008(7)
N3 0.0177(9) 0.0168(9) 0.0198(9) -0.0004(7) -0.0010(7) 0.0000(7)
F1 0.0270(7) 0.0264(7) 0.0288(7) 0.0036(6) -0.0098(6) 0.0023(6)
F2 0.0279(8) 0.0438(9) 0.0301(8) -0.0084(7) -0.0116(6) 0.0024(6)
Zn1 0.0169(2) 0.0140(2) 0.0201(2) 0.000 -0.00271(16) 0.000
C49 0.037(3) 0.032(3) 0.052(4) -0.003(3) -0.002(3) -0.001(2)
Cl1 0.1023(15) 0.0234(5) 0.0442(7) -0.010(2) 0.0209(9) -0.025(2)
Cl2 0.0611(10) 0.0252(7) 0.0726(11) -0.0008(6) -0.0176(8) 0.0070(6)
 
_geom_special_details
;
 All esds (except the esd in the dihedral angle between two l.s. planes)
 are estimated using the full covariance matrix.  The cell esds are taken
 into account individually in the estimation of esds in distances, angles
 and torsion angles; correlations between esds in cell parameters are only
 used when they are defined by crystal symmetry.  An approximate (isotropic)
 treatment of cell esds is used for estimating esds involving l.s. planes.
;
 
loop_
 _geom_bond_atom_site_label_1
 _geom_bond_atom_site_label_2
 _geom_bond_distance
 _geom_bond_site_symmetry_2
 _geom_bond_publ_flag
C1 N1 1.338(3) . ?
C1 C2 1.432(3) . ?
C1 C9 1.471(3) . ?
C2 C3 1.402(3) . ?
C2 C15 1.424(3) . ?
C3 C4 1.430(3) . ?
C3 C23 1.464(3) . ?
C4 N2 1.328(3) . ?
C4 N1 1.399(3) . ?
C5 N2 1.321(3) . ?
C5 N3 1.394(3) . ?
C5 C6 1.442(3) . ?
C6 C7 1.394(3) . ?
C6 C29 1.466(3) . ?
C7 C35 1.423(3) . ?
C7 C8 1.436(3) . ?
C8 N3 1.341(3) . ?
C8 C43 1.470(3) . ?
C9 C10 1.394(3) . ?
C9 C14 1.400(3) . ?
C10 C11 1.396(3) . ?
C10 H10 0.9500 . ?
C11 C12 1.393(4) . ?
C11 H11 0.9500 . ?
C12 C13 1.383(4) . ?
C12 H12 0.9500 . ?
C13 C14 1.387(3) . ?
C13 H13 0.9500 . ?
C14 H14 0.9500 . ?
C15 C16 1.203(3) . ?
C16 C17 1.429(3) . ?
C17 C18 1.394(3) . ?
C17 C22 1.395(3) . ?
C18 C19 1.391(3) . ?
C18 H18 0.9500 . ?
C19 C20 1.380(4) . ?
C19 H19 0.9500 . ?
C20 C21 1.385(4) . ?
C20 H20 0.9500 . ?
C21 C22 1.382(3) . ?
C21 H21 0.9500 . ?
C22 H22 0.9500 . ?
C23 C24 1.398(3) . ?
C23 C28 1.405(3) . ?
C24 C25 1.390(3) . ?
C24 H24 0.9500 . ?
C25 C26 1.373(3) . ?
C25 H25 0.9500 . ?
C26 F1 1.365(3) . ?
C26 C27 1.373(3) . ?
C27 C28 1.385(3) . ?
C27 H27 0.9500 . ?
C28 H28 0.9500 . ?
C29 C30 1.396(3) . ?
C29 C34 1.401(3) . ?
C30 C31 1.392(3) . ?
C30 H30 0.9500 . ?
C31 C32 1.378(3) . ?
C31 H31 0.9500 . ?
C32 F2 1.358(3) . ?
C32 C33 1.375(3) . ?
C33 C34 1.390(3) . ?
C33 H33 0.9500 . ?
C34 H34 0.9500 . ?
C35 C36 1.202(3) . ?
C36 C37 1.433(3) . ?
C37 C38 1.388(4) . ?
C37 C42 1.401(4) . ?
C38 C39 1.392(4) . ?
C38 H38 0.9500 . ?
C39 C40 1.376(4) . ?
C39 H39 0.9500 . ?
C40 C41 1.382(4) . ?
C40 H40 0.9500 . ?
C41 C42 1.381(4) . ?
C41 H41 0.9500 . ?
C42 H42 0.9500 . ?
C43 C48 1.397(3) . ?
C43 C44 1.398(3) . ?
C44 C45 1.389(4) . ?
C44 H44 0.9500 . ?
C45 C46 1.387(4) . ?
C45 H45 0.9500 . ?
C46 C47 1.383(4) . ?
C46 H46 0.9500 . ?
C47 C48 1.386(3) . ?
C47 H47 0.9500 . ?
C48 H48 0.9500 . ?
N1 Zn1 1.9900(18) . ?
N3 Zn1 1.9882(18) . ?
Zn1 N3 1.9882(18) 2_655 ?
Zn1 N1 1.9900(18) 2_655 ?
C49 Cl2 1.734(6) . ?
C49 Cl1 1.833(7) . ?
C49 H49A 0.9900 . ?
C49 H49B 0.9900 . ?
 
loop_
 _geom_angle_atom_site_label_1
 _geom_angle_atom_site_label_2
 _geom_angle_atom_site_label_3
 _geom_angle
 _geom_angle_site_symmetry_1
 _geom_angle_site_symmetry_3
 _geom_angle_publ_flag
N1 C1 C2 110.37(19) . . ?
N1 C1 C9 121.6(2) . . ?
C2 C1 C9 128.1(2) . . ?
C3 C2 C15 126.3(2) . . ?
C3 C2 C1 106.96(19) . . ?
C15 C2 C1 126.6(2) . . ?
C2 C3 C4 105.74(19) . . ?
C2 C3 C23 127.5(2) . . ?
C4 C3 C23 126.8(2) . . ?
N2 C4 N1 126.89(19) . . ?
N2 C4 C3 123.8(2) . . ?
N1 C4 C3 109.36(18) . . ?
N2 C5 N3 127.28(19) . . ?
N2 C5 C6 123.6(2) . . ?
N3 C5 C6 109.17(18) . . ?
C7 C6 C5 105.78(19) . . ?
C7 C6 C29 127.8(2) . . ?
C5 C6 C29 126.46(19) . . ?
C6 C7 C35 125.9(2) . . ?
C6 C7 C8 106.96(19) . . ?
C35 C7 C8 127.1(2) . . ?
N3 C8 C7 110.34(18) . . ?
N3 C8 C43 120.50(19) . . ?
C7 C8 C43 129.2(2) . . ?
C10 C9 C14 118.8(2) . . ?
C10 C9 C1 120.7(2) . . ?
C14 C9 C1 120.4(2) . . ?
C9 C10 C11 120.7(2) . . ?
C9 C10 H10 119.6 . . ?
C11 C10 H10 119.6 . . ?
C12 C11 C10 119.6(2) . . ?
C12 C11 H11 120.2 . . ?
C10 C11 H11 120.2 . . ?
C13 C12 C11 120.0(2) . . ?
C13 C12 H12 120.0 . . ?
C11 C12 H12 120.0 . . ?
C12 C13 C14 120.3(2) . . ?
C12 C13 H13 119.8 . . ?
C14 C13 H13 119.8 . . ?
C13 C14 C9 120.5(2) . . ?
C13 C14 H14 119.8 . . ?
C9 C14 H14 119.8 . . ?
C16 C15 C2 175.1(2) . . ?
C15 C16 C17 173.7(2) . . ?
C18 C17 C22 118.7(2) . . ?
C18 C17 C16 122.6(2) . . ?
C22 C17 C16 118.6(2) . . ?
C19 C18 C17 120.2(2) . . ?
C19 C18 H18 119.9 . . ?
C17 C18 H18 119.9 . . ?
C20 C19 C18 120.2(2) . . ?
C20 C19 H19 119.9 . . ?
C18 C19 H19 119.9 . . ?
C19 C20 C21 120.2(2) . . ?
C19 C20 H20 119.9 . . ?
C21 C20 H20 119.9 . . ?
C22 C21 C20 119.8(2) . . ?
C22 C21 H21 120.1 . . ?
C20 C21 H21 120.1 . . ?
C21 C22 C17 120.9(2) . . ?
C21 C22 H22 119.5 . . ?
C17 C22 H22 119.5 . . ?
C24 C23 C28 118.0(2) . . ?
C24 C23 C3 120.5(2) . . ?
C28 C23 C3 121.5(2) . . ?
C25 C24 C23 121.6(2) . . ?
C25 C24 H24 119.2 . . ?
C23 C24 H24 119.2 . . ?
C26 C25 C24 118.0(2) . . ?
C26 C25 H25 121.0 . . ?
C24 C25 H25 121.0 . . ?
F1 C26 C25 118.1(2) . . ?
F1 C26 C27 119.1(2) . . ?
C25 C26 C27 122.8(2) . . ?
C26 C27 C28 118.9(2) . . ?
C26 C27 H27 120.6 . . ?
C28 C27 H27 120.6 . . ?
C27 C28 C23 120.7(2) . . ?
C27 C28 H28 119.6 . . ?
C23 C28 H28 119.6 . . ?
C30 C29 C34 118.4(2) . . ?
C30 C29 C6 121.8(2) . . ?
C34 C29 C6 119.8(2) . . ?
C31 C30 C29 121.0(2) . . ?
C31 C30 H30 119.5 . . ?
C29 C30 H30 119.5 . . ?
C32 C31 C30 118.4(2) . . ?
C32 C31 H31 120.8 . . ?
C30 C31 H31 120.8 . . ?
F2 C32 C33 118.5(2) . . ?
F2 C32 C31 118.7(2) . . ?
C33 C32 C31 122.7(2) . . ?
C32 C33 C34 118.3(2) . . ?
C32 C33 H33 120.9 . . ?
C34 C33 H33 120.9 . . ?
C33 C34 C29 121.2(2) . . ?
C33 C34 H34 119.4 . . ?
C29 C34 H34 119.4 . . ?
C36 C35 C7 173.1(2) . . ?
C35 C36 C37 177.3(3) . . ?
C38 C37 C42 118.5(2) . . ?
C38 C37 C36 121.1(2) . . ?
C42 C37 C36 120.3(2) . . ?
C37 C38 C39 120.5(2) . . ?
C37 C38 H38 119.8 . . ?
C39 C38 H38 119.8 . . ?
C40 C39 C38 120.4(3) . . ?
C40 C39 H39 119.8 . . ?
C38 C39 H39 119.8 . . ?
C39 C40 C41 119.7(2) . . ?
C39 C40 H40 120.1 . . ?
C41 C40 H40 120.1 . . ?
C42 C41 C40 120.4(3) . . ?
C42 C41 H41 119.8 . . ?
C40 C41 H41 119.8 . . ?
C41 C42 C37 120.5(3) . . ?
C41 C42 H42 119.8 . . ?
C37 C42 H42 119.8 . . ?
C48 C43 C44 118.5(2) . . ?
C48 C43 C8 119.8(2) . . ?
C44 C43 C8 121.5(2) . . ?
C45 C44 C43 120.4(2) . . ?
C45 C44 H44 119.8 . . ?
C43 C44 H44 119.8 . . ?
C46 C45 C44 120.0(2) . . ?
C46 C45 H45 120.0 . . ?
C44 C45 H45 120.0 . . ?
C47 C46 C45 120.2(2) . . ?
C47 C46 H46 119.9 . . ?
C45 C46 H46 119.9 . . ?
C46 C47 C48 119.8(2) . . ?
C46 C47 H47 120.1 . . ?
C48 C47 H47 120.1 . . ?
C47 C48 C43 120.9(2) . . ?
C47 C48 H48 119.6 . . ?
C43 C48 H48 119.6 . . ?
C1 N1 C4 107.53(18) . . ?
C1 N1 Zn1 128.79(15) . . ?
C4 N1 Zn1 119.62(14) . . ?
C5 N2 C4 127.36(19) . . ?
C8 N3 C5 107.58(18) . . ?
C8 N3 Zn1 129.50(15) . . ?
C5 N3 Zn1 120.25(14) . . ?
N3 Zn1 N3 111.00(11) . 2_655 ?
N3 Zn1 N1 95.22(7) . . ?
N3 Zn1 N1 127.29(7) 2_655 . ?
N3 Zn1 N1 127.30(7) . 2_655 ?
N3 Zn1 N1 95.22(7) 2_655 2_655 ?
N1 Zn1 N1 104.07(11) . 2_655 ?
Cl2 C49 Cl1 106.1(4) . . ?
Cl2 C49 H49A 110.5 . . ?
Cl1 C49 H49A 110.5 . . ?
Cl2 C49 H49B 110.5 . . ?
Cl1 C49 H49B 110.5 . . ?
H49A C49 H49B 108.7 . . ?
 
loop_
 _geom_torsion_atom_site_label_1
 _geom_torsion_atom_site_label_2
 _geom_torsion_atom_site_label_3
 _geom_torsion_atom_site_label_4
 _geom_torsion
 _geom_torsion_site_symmetry_1
 _geom_torsion_site_symmetry_2
 _geom_torsion_site_symmetry_3
 _geom_torsion_site_symmetry_4
 _geom_torsion_publ_flag
N1 C1 C2 C3 -1.0(2) . . . . ?
C9 C1 C2 C3 -179.1(2) . . . . ?
N1 C1 C2 C15 176.1(2) . . . . ?
C9 C1 C2 C15 -2.0(4) . . . . ?
C15 C2 C3 C4 -175.4(2) . . . . ?
C1 C2 C3 C4 1.7(2) . . . . ?
C15 C2 C3 C23 4.3(4) . . . . ?
C1 C2 C3 C23 -178.7(2) . . . . ?
C2 C3 C4 N2 178.8(2) . . . . ?
C23 C3 C4 N2 -0.9(4) . . . . ?
C2 C3 C4 N1 -1.8(2) . . . . ?
C23 C3 C4 N1 178.5(2) . . . . ?
N2 C5 C6 C7 176.1(2) . . . . ?
N3 C5 C6 C7 -3.8(2) . . . . ?
N2 C5 C6 C29 -4.4(3) . . . . ?
N3 C5 C6 C29 175.6(2) . . . . ?
C5 C6 C7 C35 -173.3(2) . . . . ?
C29 C6 C7 C35 7.2(4) . . . . ?
C5 C6 C7 C8 4.2(2) . . . . ?
C29 C6 C7 C8 -175.3(2) . . . . ?
C6 C7 C8 N3 -3.3(2) . . . . ?
C35 C7 C8 N3 174.2(2) . . . . ?
C6 C7 C8 C43 177.1(2) . . . . ?
C35 C7 C8 C43 -5.4(4) . . . . ?
N1 C1 C9 C10 39.0(3) . . . . ?
C2 C1 C9 C10 -143.1(2) . . . . ?
N1 C1 C9 C14 -138.2(2) . . . . ?
C2 C1 C9 C14 39.7(3) . . . . ?
C14 C9 C10 C11 0.8(3) . . . . ?
C1 C9 C10 C11 -176.5(2) . . . . ?
C9 C10 C11 C12 0.6(4) . . . . ?
C10 C11 C12 C13 -1.0(4) . . . . ?
C11 C12 C13 C14 0.0(4) . . . . ?
C12 C13 C14 C9 1.4(4) . . . . ?
C10 C9 C14 C13 -1.8(3) . . . . ?
C1 C9 C14 C13 175.5(2) . . . . ?
C22 C17 C18 C19 -0.1(4) . . . . ?
C16 C17 C18 C19 180.0(2) . . . . ?
C17 C18 C19 C20 0.4(4) . . . . ?
C18 C19 C20 C21 -0.4(4) . . . . ?
C19 C20 C21 C22 0.0(4) . . . . ?
C20 C21 C22 C17 0.3(4) . . . . ?
C18 C17 C22 C21 -0.2(4) . . . . ?
C16 C17 C22 C21 179.7(2) . . . . ?
C2 C3 C23 C24 32.2(3) . . . . ?
C4 C3 C23 C24 -148.2(2) . . . . ?
C2 C3 C23 C28 -148.0(2) . . . . ?
C4 C3 C23 C28 31.6(3) . . . . ?
C28 C23 C24 C25 0.2(3) . . . . ?
C3 C23 C24 C25 179.9(2) . . . . ?
C23 C24 C25 C26 0.5(3) . . . . ?
C24 C25 C26 F1 178.43(19) . . . . ?
C24 C25 C26 C27 -0.9(3) . . . . ?
F1 C26 C27 C28 -178.7(2) . . . . ?
C25 C26 C27 C28 0.6(4) . . . . ?
C26 C27 C28 C23 0.1(4) . . . . ?
C24 C23 C28 C27 -0.5(3) . . . . ?
C3 C23 C28 C27 179.8(2) . . . . ?
C7 C6 C29 C30 -146.5(2) . . . . ?
C5 C6 C29 C30 34.1(3) . . . . ?
C7 C6 C29 C34 35.0(3) . . . . ?
C5 C6 C29 C34 -144.3(2) . . . . ?
C34 C29 C30 C31 0.3(3) . . . . ?
C6 C29 C30 C31 -178.2(2) . . . . ?
C29 C30 C31 C32 -0.4(4) . . . . ?
C30 C31 C32 F2 179.2(2) . . . . ?
C30 C31 C32 C33 0.6(4) . . . . ?
F2 C32 C33 C34 -179.3(2) . . . . ?
C31 C32 C33 C34 -0.7(4) . . . . ?
C32 C33 C34 C29 0.6(4) . . . . ?
C30 C29 C34 C33 -0.4(3) . . . . ?
C6 C29 C34 C33 178.1(2) . . . . ?
C42 C37 C38 C39 0.7(4) . . . . ?
C36 C37 C38 C39 -179.8(2) . . . . ?
C37 C38 C39 C40 -0.1(4) . . . . ?
C38 C39 C40 C41 -0.6(4) . . . . ?
C39 C40 C41 C42 0.7(4) . . . . ?
C40 C41 C42 C37 -0.1(4) . . . . ?
C38 C37 C42 C41 -0.7(4) . . . . ?
C36 C37 C42 C41 179.8(2) . . . . ?
N3 C8 C43 C48 30.6(3) . . . . ?
C7 C8 C43 C48 -149.8(2) . . . . ?
N3 C8 C43 C44 -144.5(2) . . . . ?
C7 C8 C43 C44 35.1(3) . . . . ?
C48 C43 C44 C45 -4.6(3) . . . . ?
C8 C43 C44 C45 170.6(2) . . . . ?
C43 C44 C45 C46 1.3(4) . . . . ?
C44 C45 C46 C47 2.3(4) . . . . ?
C45 C46 C47 C48 -2.6(4) . . . . ?
C46 C47 C48 C43 -0.8(4) . . . . ?
C44 C43 C48 C47 4.3(3) . . . . ?
C8 C43 C48 C47 -170.9(2) . . . . ?
C2 C1 N1 C4 -0.1(2) . . . . ?
C9 C1 N1 C4 178.12(19) . . . . ?
C2 C1 N1 Zn1 -156.90(15) . . . . ?
C9 C1 N1 Zn1 21.3(3) . . . . ?
N2 C4 N1 C1 -179.4(2) . . . . ?
C3 C4 N1 C1 1.2(2) . . . . ?
N2 C4 N1 Zn1 -20.1(3) . . . . ?
C3 C4 N1 Zn1 160.49(14) . . . . ?
N3 C5 N2 C4 10.0(4) . . . . ?
C6 C5 N2 C4 -170.0(2) . . . . ?
N1 C4 N2 C5 10.3(4) . . . . ?
C3 C4 N2 C5 -170.4(2) . . . . ?
C7 C8 N3 C5 0.8(2) . . . . ?
C43 C8 N3 C5 -179.51(19) . . . . ?
C7 C8 N3 Zn1 -160.25(15) . . . . ?
C43 C8 N3 Zn1 19.4(3) . . . . ?
N2 C5 N3 C8 -178.1(2) . . . . ?
C6 C5 N3 C8 1.9(2) . . . . ?
N2 C5 N3 Zn1 -15.0(3) . . . . ?
C6 C5 N3 Zn1 165.03(14) . . . . ?
 
_refine_diff_density_max    0.444
_refine_diff_density_min   -0.483
_refine_diff_density_rms    0.072

_shelx_res_file
;

    FSE-2-70-5.res created by SHELXL-2014/7


TITL FSE-2-70-5_1 in C2/c
CELL 1.54178  21.92600  17.63600  18.91400  90.0000  93.6700  90.0000
ZERR    4.00   0.00200   0.00200   0.00200   0.0000   0.0030   0.0000
LATT  7
SYMM -X, Y, 0.5-Z
SFAC C H N F ZN Cl
UNIT 388 232 24 16 4 8
LIST 6 ! automatically inserted. Change 6 to 4 for CHECKCIF!!
TEMP -173.15
SIZE 0.35 0.31 0.21

L.S. 14
BOND $H
ACTA
CONF
FMAP 2
PLAN 20
OMIT  2   0   0
OMIT  0   0   2
OMIT  1   1   0
OMIT 14  16   9
OMIT  0   2   0
OMIT 18  14   7
OMIT -2   0   2
OMIT -6   0  22
OMIT -1   1   1
OMIT -8   8  21
OMIT  5   3  22
OMIT -18  14   9
OMIT -8  20   5
OMIT -25   1  10
OMIT  12  10  17
OMIT  6   0  22
OMIT  8  16  13
OMIT -20   6  15
OMIT -23   7  11
OMIT -23  11   1
OMIT  7   3  13
OMIT  5  21   2
OMIT -7  19  10

WGHT    0.046200   22.541203
EXTI    0.000671
FVAR       0.08634
C1    1    0.578814    0.385538    0.227380    11.00000    0.01975    0.01608 =
         0.02091   -0.00105    0.00204   -0.00003
C2    1    0.624030    0.341637    0.267094    11.00000    0.02147    0.01488 =
         0.01985   -0.00083    0.00199    0.00013
C3    1    0.645766    0.386392    0.324536    11.00000    0.01953    0.01779 =
         0.01874    0.00091    0.00271   -0.00149
C4    1    0.611587    0.455425    0.318921    11.00000    0.01705    0.01590 =
         0.01844    0.00191   -0.00269   -0.00034
C5    1    0.583620    0.572911    0.368932    11.00000    0.01689    0.01544 =
         0.01993   -0.00128    0.00057   -0.00099
C6    1    0.599583    0.637289    0.413297    11.00000    0.01822    0.01682 =
         0.02042   -0.00024    0.00335   -0.00140
C7    1    0.553533    0.690631    0.398892    11.00000    0.01820    0.01821 =
         0.01866    0.00002    0.00306    0.00113
C8    1    0.508762    0.655683    0.350632    11.00000    0.01687    0.01560 =
         0.01908    0.00044    0.00277   -0.00008
C9    1    0.541970    0.363445    0.162930    11.00000    0.01964    0.02113 =
         0.02079   -0.00102    0.00106    0.00250
C10   1    0.527743    0.416059    0.109378    11.00000    0.02733    0.02178 =
         0.02488   -0.00062   -0.00124    0.00403
AFIX  43
H10   2    0.543876    0.465980    0.113348    11.00000   -1.20000
AFIX   0
C11   1    0.490044    0.396186    0.049978    11.00000    0.03125    0.03098 =
         0.02183   -0.00247   -0.00478    0.00856
AFIX  43
H11   2    0.480904    0.432223    0.013497    11.00000   -1.20000
AFIX   0
C12   1    0.465917    0.323202    0.044532    11.00000    0.02395    0.03864 =
         0.02221   -0.01016   -0.00242    0.00414
AFIX  43
H12   2    0.439695    0.309602    0.004615    11.00000   -1.20000
AFIX   0
C13   1    0.480119    0.270513    0.097216    11.00000    0.02571    0.02607 =
         0.02748   -0.00748    0.00103   -0.00097
AFIX  43
H13   2    0.463601    0.220778    0.093333    11.00000   -1.20000
AFIX   0
C14   1    0.518362    0.289923    0.155699    11.00000    0.02359    0.02256 =
         0.02463   -0.00344    0.00139    0.00018
AFIX  43
H14   2    0.528597    0.253037    0.191095    11.00000   -1.20000
AFIX   0
C15   1    0.641453    0.265592    0.253110    11.00000    0.01964    0.01806 =
         0.01861   -0.00013   -0.00127   -0.00233
C16   1    0.658155    0.201138    0.246404    11.00000    0.02164    0.02137 =
         0.02066   -0.00025    0.00029    0.00057
C17   1    0.679757    0.124666    0.246623    11.00000    0.01952    0.01557 =
         0.02643   -0.00053    0.00385   -0.00144
C18   1    0.682927    0.082139    0.184821    11.00000    0.03556    0.02419 =
         0.02372   -0.00159    0.00479    0.00373
AFIX  43
H18   2    0.670413    0.103935    0.140301    11.00000   -1.20000
AFIX   0
C19   1    0.704357    0.007886    0.188140    11.00000    0.04704    0.02201 =
         0.03085   -0.00558    0.01009    0.00645
AFIX  43
H19   2    0.706697   -0.020747    0.145857    11.00000   -1.20000
AFIX   0
C20   1    0.722217   -0.024276    0.252667    11.00000    0.04139    0.01751 =
         0.04225    0.00048    0.00748    0.00800
AFIX  43
H20   2    0.736581   -0.075098    0.254719    11.00000   -1.20000
AFIX   0
C21   1    0.719264    0.017322    0.314450    11.00000    0.04205    0.02521 =
         0.03160    0.00696    0.00343    0.00699
AFIX  43
H21   2    0.731598   -0.004872    0.358851    11.00000   -1.20000
AFIX   0
C22   1    0.698308    0.091253    0.311303    11.00000    0.03189    0.02376 =
         0.02408   -0.00213    0.00039    0.00229
AFIX  43
H22   2    0.696518    0.119692    0.353777    11.00000   -1.20000
AFIX   0
C23   1    0.693301    0.366867    0.379377    11.00000    0.01916    0.01525 =
         0.02191    0.00161    0.00107   -0.00148
C24   1    0.742185    0.320199    0.363631    11.00000    0.02109    0.01867 =
         0.02151   -0.00075    0.00049   -0.00217
AFIX  43
H24   2    0.744195    0.301202    0.316837    11.00000   -1.20000
AFIX   0
C25   1    0.787888    0.300940    0.414764    11.00000    0.02026    0.02019 =
         0.02579    0.00173   -0.00156    0.00005
AFIX  43
H25   2    0.821082    0.269509    0.403472    11.00000   -1.20000
AFIX   0
C26   1    0.783644    0.328680    0.482073    11.00000    0.02238    0.01691 =
         0.02480    0.00442   -0.00795   -0.00349
C27   1    0.736851    0.375045    0.500313    11.00000    0.03100    0.02288 =
         0.02086   -0.00044   -0.00370    0.00108
AFIX  43
H27   2    0.735531    0.393599    0.547344    11.00000   -1.20000
AFIX   0
C28   1    0.691594    0.394311    0.448976    11.00000    0.02544    0.02000 =
         0.02395   -0.00016   -0.00005    0.00241
AFIX  43
H28   2    0.659042    0.426437    0.460960    11.00000   -1.20000
AFIX   0
C29   1    0.653128    0.643955    0.463445    11.00000    0.01973    0.01594 =
         0.02072   -0.00041   -0.00053   -0.00222
C30   1    0.708989    0.610548    0.450309    11.00000    0.02425    0.02570 =
         0.02183   -0.00482    0.00073   -0.00093
AFIX  43
H30   2    0.713018    0.583908    0.407202    11.00000   -1.20000
AFIX   0
C31   1    0.758872    0.615670    0.499397    11.00000    0.02030    0.03068 =
         0.02870   -0.00703   -0.00207    0.00222
AFIX  43
H31   2    0.796765    0.592614    0.490426    11.00000   -1.20000
AFIX   0
C32   1    0.751974    0.654999    0.561341    11.00000    0.02205    0.02725 =
         0.02389   -0.00039   -0.00674   -0.00175
C33   1    0.697831    0.688655    0.576758    11.00000    0.02922    0.02903 =
         0.02122   -0.00538   -0.00084   -0.00142
AFIX  43
H33   2    0.694306    0.714944    0.620146    11.00000   -1.20000
AFIX   0
C34   1    0.648408    0.683220    0.527234    11.00000    0.02170    0.02278 =
         0.02352   -0.00167    0.00229    0.00153
AFIX  43
H34   2    0.610760    0.706543    0.536808    11.00000   -1.20000
AFIX   0
C35   1    0.552985    0.766292    0.425027    11.00000    0.01935    0.02017 =
         0.02278   -0.00132    0.00218    0.00089
C36   1    0.559071    0.829980    0.447013    11.00000    0.02053    0.02447 =
         0.02966   -0.00136    0.00171    0.00183
C37   1    0.569368    0.905275    0.473692    11.00000    0.01703    0.01965 =
         0.03739   -0.00571   -0.00262    0.00091
C38   1    0.559222    0.923468    0.543383    11.00000    0.03225    0.02772 =
         0.03587   -0.00413    0.00533   -0.00565
AFIX  43
H38   2    0.545360    0.885513    0.574185    11.00000   -1.20000
AFIX   0
C39   1    0.569213    0.996923    0.568450    11.00000    0.03678    0.03521 =
         0.03754   -0.01411    0.00730   -0.00599
AFIX  43
H39   2    0.562081    1.008801    0.616212    11.00000   -1.20000
AFIX   0
C40   1    0.589366    1.052435    0.524430    11.00000    0.02589    0.02148 =
         0.05122   -0.01158    0.00170   -0.00216
AFIX  43
H40   2    0.595736    1.102629    0.541575    11.00000   -1.20000
AFIX   0
C41   1    0.600298    1.034826    0.455154    11.00000    0.03256    0.02175 =
         0.04667   -0.00172    0.00510   -0.00518
AFIX  43
H41   2    0.614655    1.072960    0.424873    11.00000   -1.20000
AFIX   0
C42   1    0.590491    0.962185    0.429679    11.00000    0.02947    0.02587 =
         0.03690   -0.00594    0.00392   -0.00250
AFIX  43
H42   2    0.598115    0.950697    0.381972    11.00000   -1.20000
AFIX   0
C43   1    0.450035    0.685970    0.321159    11.00000    0.02038    0.02159 =
         0.01896    0.00142    0.00259    0.00355
C44   1    0.442604    0.762849    0.304760    11.00000    0.02604    0.02131 =
         0.02570    0.00072    0.00459    0.00242
AFIX  43
H44   2    0.473858    0.797941    0.319114    11.00000   -1.20000
AFIX   0
C45   1    0.389826    0.788265    0.267618    11.00000    0.03156    0.03181 =
         0.03096    0.00985    0.00948    0.01353
AFIX  43
H45   2    0.385429    0.840413    0.255778    11.00000   -1.20000
AFIX   0
C46   1    0.343565    0.737478    0.247833    11.00000    0.02386    0.04804 =
         0.02201    0.00146    0.00164    0.01168
AFIX  43
H46   2    0.308151    0.754588    0.220920    11.00000   -1.20000
AFIX   0
C47   1    0.348785    0.662007    0.267132    11.00000    0.02026    0.03858 =
         0.02586   -0.00292    0.00042    0.00439
AFIX  43
H47   2    0.316317    0.627732    0.255210    11.00000   -1.20000
AFIX   0
C48   1    0.401527    0.636547    0.303914    11.00000    0.01755    0.02271 =
         0.02721   -0.00305    0.00214    0.00345
AFIX  43
H48   2    0.404755    0.584799    0.317593    11.00000   -1.20000
AFIX   0
N1    3    0.571656    0.452919    0.258231    11.00000    0.01786    0.01586 =
         0.01928   -0.00090   -0.00191    0.00204
N2    3    0.618436    0.512124    0.364953    11.00000    0.01840    0.01536 =
         0.01855   -0.00018   -0.00133   -0.00078
N3    3    0.527242    0.586189    0.332714    11.00000    0.01774    0.01679 =
         0.01977   -0.00039   -0.00104   -0.00003
F1    4    0.827698    0.308326    0.532812    11.00000    0.02705    0.02644 =
         0.02880    0.00361   -0.00985    0.00228
F2    4    0.800236    0.659431    0.609916    11.00000    0.02794    0.04380 =
         0.03009   -0.00845   -0.01160    0.00243
ZN1   5    0.500000    0.522334    0.250000    10.50000    0.01691    0.01404 =
         0.02013    0.00000   -0.00271    0.00000
PART -1
C49   1    0.530649    0.039591    0.268409    10.50000    0.03710    0.03200 =
         0.05177   -0.00255   -0.00153   -0.00109
AFIX  23
H49A  2    0.538122    0.047312    0.320082    10.50000   -1.20000
H49B  2    0.569813    0.045567    0.245705    10.50000   -1.20000
AFIX   0
CL1   6    0.498259   -0.054718    0.249966    10.50000    0.10229    0.02339 =
         0.04421   -0.00951    0.02091   -0.02455
CL2   6    0.477096    0.104089    0.233556    10.50000    0.06108    0.02516 =
         0.07257   -0.00081   -0.01762    0.00701
PART 0
HKLF 4

REM  FSE-2-70-5_1 in C2/c
REM R1 =  0.0466 for    6710 Fo > 4sig(Fo)  and  0.0487 for all    6973 data
REM    511 parameters refined using      0 restraints

END

WGHT      0.0457     22.7287

REM Highest difference peak  0.444,  deepest hole -0.483,  1-sigma level  0.072
Q1    1   0.5462  0.4817  0.2504  11.00000  0.05    0.44
Q2    1   0.5091  0.5649  0.3065  11.00000  0.05    0.39
Q3    1   0.5397  0.5586  0.2208  11.00000  0.05    0.34
Q4    1   0.4910  0.4617  0.2213  11.00000  0.05    0.30
Q5    1   0.5568  0.5190  0.2510  11.00000  0.05    0.30
Q6    1   0.6322  0.3614  0.2994  11.00000  0.05    0.29
Q7    1   0.3632  0.6440  0.3077  11.00000  0.05    0.28
Q8    1   0.5855  0.4659  0.2921  11.00000  0.05    0.28
Q9    1   0.8612  0.3257  0.5129  11.00000  0.05    0.27
Q10   1   0.5194  0.5270  0.3148  11.00000  0.05    0.27
Q11   1   0.6723  0.7395  0.5517  11.00000  0.05    0.26
Q12   1   0.4755  0.6748  0.3287  11.00000  0.05    0.26
Q13   1   0.5587  0.9593  0.4501  11.00000  0.05    0.26
Q14   1   0.5975  1.0194  0.5514  11.00000  0.05    0.25
Q15   1   0.5616  0.3742  0.1955  11.00000  0.05    0.25
Q16   1   0.4154  0.5826  0.3672  11.00000  0.05    0.25
Q17   1   0.4476  0.7162  0.3321  11.00000  0.05    0.25
Q18   1   0.6408  0.2227  0.2716  11.00000  0.05    0.24
Q19   1   0.4546  0.7245  0.2994  11.00000  0.05    0.24
Q20   1   0.4280  0.3323 -0.0169  11.00000  0.05    0.24
;
_shelx_res_checksum    2320

_shelx_hkl_file
;
   0   0   1    0.00    0.00
   0   0   1    0.00    0.00
   0   0   1   -0.01    0.01
   0   0   1    0.00    0.00
   0   0   1    0.00    0.00
   0   0   1    0.00    0.00
   0   0  -1    0.00    0.00
   0   0  -1    0.01    0.03
   0   0  -1    0.00    0.00
   0   0  -1   -0.01    0.01
   0   0  -1    0.00    0.00
   0   0  -1    0.01    0.00
   0   0  -1    0.00    0.01
   0   0  -1    0.00    0.00
   0   0   2    0.09    0.09
   0   0   2   -0.03    0.03
   0   0   2   -0.02    0.02
   0   0   2    0.01    0.01
   0   0  -2   -0.01    0.01
   0   0  -2    0.00    0.00
   0   0  -2    0.00    0.01
   0   0  -2    0.00    0.01
   0   0   3    0.07    0.02
   0   0   3    0.17    0.19
   0   0   3    0.13    0.04
   0   0   3    0.05    0.02
   0   0   3    0.11    0.02
   0   0   3    0.05    0.02
   0   0  -3    0.01    0.02
   0   0  -3   -0.02    0.10
   0   0  -3    0.13    0.01
   0   0  -3    0.07    0.05
   0   0  -3    0.09    0.01
   0   0  -3    0.15    0.02
   0   0  -3    0.11    0.02
   0   0  -3    0.22    0.05
   0   0   4  928.61   29.36
   0   0   4  983.69   29.48
   0   0   4  981.46   29.95
   0   0  -4  933.01   29.35
   0   0  -4  881.12   29.23
   0   0  -4 1072.59   29.74
   0   0  -4  992.61   29.97
   0   0  -4  974.84   30.21
   0   0   5    0.12    0.03
   0   0   5   -0.08    0.45
   0   0   5    0.06    0.09
   0   0   5    0.07    0.03
   0   0   5    0.05    0.03
   0   0   5    0.12    0.05
   0   0  -5    0.26    0.04
   0   0  -5    0.24    0.19
   0   0  -5    0.06    0.01
   0   0  -5   -0.04    0.06
   0   0  -5    0.17    0.03
   0   0  -5    0.05    0.02
   0   0  -5   -0.01    0.06
   0   0   6  564.82   17.54
   0   0   6  512.29   17.54
   0   0  -6  571.74   17.54
   0   0  -6  617.28   18.55
   0   0  -6  560.14   17.44
   0   0   7    0.00    0.04
   0   0   7   -0.23    0.67
   0   0   7    0.03    0.08
   0   0   7    0.20    0.04
   0   0   7    0.07    0.04
   0   0   7    0.26    0.07
   0   0  -7    0.03    0.05
   0   0  -7    0.07    0.16
   0   0  -7    0.05    0.01
   0   0  -7    0.06    0.01
   0   0  -7    0.24    0.07
   0   0  -7    0.06    0.03
   0   0  -7    0.02    0.03
   0   0  -7    0.07    0.04
   0   0  -7    0.10    0.04
   0   0  -7    0.00    0.01
   0   0   8  125.36    4.31
   0   0   8  126.46    5.47
   0   0   8  136.93    4.15
   0   0   8  128.36    4.14
   0   0   8  129.87    4.04
   0   0   8  128.55    4.07
   0   0   8  137.16    4.20
   0   0  -8  127.13    4.27
   0   0  -8  128.44    4.04
   0   0  -8  121.81    4.00
   0   0  -8  123.67    4.06
   0   0  -8  136.68    4.17
   0   0   9    0.07    0.05
   0   0   9    0.11    0.88
   0   0   9    0.00    0.10
   0   0   9    0.06    0.04
   0   0   9    0.01    0.04
   0   0   9    0.01    0.05
   0   0   9    0.15    0.09
   0   0  -9    0.16    0.07
   0   0  -9    0.24    0.16
   0   0  -9    0.01    0.08
   0   0  -9    0.02    0.04
   0   0  -9    0.03    0.04
   0   0  -9    0.11    0.06
   0   0  10  631.80   19.60
   0   0  10  610.75   22.38
   0   0  10  650.10   19.14
   0   0 -10  608.57   18.98
   0   0 -10  551.27   21.48
   0   0 -10  591.02   19.24
   0   0 -10  616.46   18.98
   0   0 -10  631.85   19.61
   0   0 -10  651.85   19.26
   0   0  11    0.28    0.07
   0   0  11   -0.77    1.09
   0   0  11    0.42    0.20
   0   0  11    0.09    0.07
   0   0  11    0.14    0.08
   0   0  11    0.17    0.16
   0   0 -11    0.29    0.22
   0   0 -11    0.08    0.13
   0   0 -11    0.06    0.09
   0   0 -11   -0.02    0.05
   0   0 -11    0.10    0.10
   0   0 -11    0.04    0.08
   0   0  12  191.60    6.16
   0   0  12  202.64    7.58
   0   0  12  196.12    6.21
   0   0  12  193.40    6.40
   0   0 -12  193.42    6.15
   0   0 -12  186.19    7.31
   0   0 -12  204.81    6.55
   0   0 -12  189.99    6.42
   0   0 -12  218.71    6.51
   0   0  13    0.07    0.08
   0   0  13   -0.06    0.14
   0   0  13    0.10    0.08
   0   0  13   -0.04    0.06
   0   0  13   -0.02    0.16
   0   0 -13    0.11    0.23
   0   0 -13    0.01    0.11
   0   0 -13   -0.02    0.07
   0   0 -13    0.03    0.14
   0   0 -13   -0.06    0.13
   0   0  14  517.82   16.24
   0   0 -14  474.05   18.22
   0   0 -14  461.92   16.13
   0   0 -14  509.83   15.46
   0   0  15    0.17    0.11
   0   0  15   -0.01    0.08
   0   0 -15   -0.09    0.30
   0   0 -15    0.04    0.11
   0   0 -15    0.05    0.12
   0   0  16  181.29    6.68
   0   0  16  182.68    5.92
   0   0 -16  166.62    7.75
   0   0 -16  202.43    6.31
   0   0  17    0.31    0.17
   0   0  17    0.20    0.15
   0   0 -17    0.32    0.39
   0   0  18   74.77    2.52
   0   0  18   75.69    2.44
   0   0 -18   72.43    3.00
   0   0  19    0.04    0.12
   0   0  19   -0.12    0.09
   0   0 -19    0.35    0.27
   0   0  20   30.89    1.36
   0   0  20   24.22    0.93
   0   0 -20   28.17    1.34
   0   0  21    0.03    0.13
   0   0  21    0.00    0.09
   0   0 -21   -0.09    0.26
   0   0  22    0.55    0.18
   0   0 -22    0.44    0.21
   0   0  23    0.11    0.09
   0   0 -23    0.13    0.09
   0   2   0   -0.01    0.02
   0   2   0   -0.02    0.01
   0   2   0   -0.01    0.01
   0  -2   0   -0.01    0.01
   0  -2   0   -0.01    0.02
   0  -2   0   -0.01    0.01
   0  -2   0    0.00    0.01
   0  -2   0   -0.01    0.01
   0   2   1    0.11    0.02
   0   2   1   -0.02    0.06
   0   2   1    0.22    0.02
   0   2   1    0.15    0.02
   0   2   1    0.14    0.01
   0   2   1    0.20    0.02
   0   2  -1    0.18    0.02
   0   2  -1    0.15    0.02
   0   2  -1    0.13    0.02
   0   2  -1    0.15    0.02
   0  -2  -1    0.34    0.11
   0  -2  -1    0.15    0.02
   0  -2  -1    0.15    0.02
   0  -2   1    0.11    0.02
   0  -2   1    0.16    0.02
   0  -2   1    0.18    0.02
   0  -2   1    0.16    0.02
   0  -2   1    0.23    0.02
   0   2   2  176.93    6.36
   0   2   2  217.58    6.23
   0   2   2  192.44    6.41
   0   2   2  192.55    6.32
   0   2   2  186.82    6.17
   0   2   2  206.99    6.29
   0   2  -2  192.78    6.45
   0   2  -2  228.93    6.22
   0   2  -2  200.68    6.32
   0   2  -2  197.04    6.32
   0   2  -2  187.35    6.16
   0   2  -2  223.10    6.50
   0   2  -2  198.09    6.22
   0  -2  -2  205.68    6.28
   0  -2  -2  217.90    6.30
   0  -2  -2  186.98    6.34
   0  -2  -2  223.38    6.29
   0  -2  -2  178.17    6.37
   0  -2  -2  193.34    6.32
   0  -2  -2  207.89    6.38
   0  -2  -2  200.42    6.29
   0  -2   2  204.92    6.31
   0  -2   2  212.55    6.49
   0  -2   2  225.78    6.36
   0   2   3  383.81   11.78
   0   2   3  371.21   11.68
   0   2   3  342.09   12.00
   0   2   3  368.29   11.73
   0   2   3  390.59   11.69
   0   2  -3  356.89   11.62
   0   2  -3  379.31   11.83
   0   2  -3  384.45   11.75
   0  -2  -3  361.55   11.73
   0  -2  -3  423.35   11.78
   0  -2  -3  389.31   12.08
   0  -2  -3  366.76   11.73
   0  -2   3  414.28   11.79
   0  -2   3  434.88   12.19
   0  -2   3  372.62   11.57
   0  -2   3  366.25   11.79
   0   2   4   75.26    2.34
   0   2   4   82.75    2.87
   0   2   4   82.00    2.50
   0   2   4   72.61    2.35
   0   2   4   77.54    2.30
   0   2   4   80.34    2.45
   0   2   4   74.63    2.41
   0   2  -4   73.46    2.59
   0   2  -4   73.32    2.29
   0   2  -4   66.45    2.43
   0   2  -4   70.23    2.34
   0   2  -4   72.63    2.36
   0   2  -4   69.33    2.34
   0   2  -4   74.92    2.37
   0   2  -4   69.77    2.35
   0   2  -4   68.26    2.30
   0  -2  -4   69.61    2.33
   0  -2  -4   70.68    2.35
   0  -2  -4   70.13    2.35
   0  -2  -4   80.10    2.40
   0  -2  -4   72.86    2.36
   0  -2  -4   77.64    2.34
   0  -2  -4   76.07    2.31
   0  -2   4   81.14    2.33
   0  -2   4   76.91    2.51
   0  -2   4   75.40    2.34
   0  -2   4   80.03    2.29
   0  -2   4   73.16    2.31
   0  -2   4   67.08    2.34
   0   2   5   52.21    1.79
   0   2   5   61.53    2.61
   0   2   5   62.09    1.99
   0   2   5   53.74    1.83
   0   2   5   54.61    1.77
   0   2   5   59.68    1.88
   0   2   5   53.60    1.88
   0   2  -5   53.07    1.88
   0   2  -5   57.70    2.07
   0   2  -5   57.87    1.80
   0   2  -5   53.90    1.77
   0   2  -5   54.08    1.78
   0   2  -5   54.82    1.83
   0   2  -5   55.37    1.76
   0   2  -5   56.38    1.80
   0   2  -5   49.78    1.76
   0  -2  -5   51.93    1.75
   0  -2  -5   57.52    2.32
   0  -2  -5   55.77    1.78
   0  -2  -5   55.70    1.79
   0  -2  -5   61.10    1.95
   0  -2  -5   52.74    1.81
   0  -2  -5   56.38    1.85
   0  -2  -5   56.40    1.74
   0  -2  -5   58.25    1.75
   0  -2   5   53.49    1.82
   0  -2   5   58.30    1.94
   0  -2   5   58.76    1.78
   0  -2   5   63.39    1.96
   0  -2   5   54.71    1.77
   0  -2   5   57.02    1.77
   0  -2   5   55.21    1.84
   0  -2   5   58.86    1.83
   0   2   6   13.38    0.47
   0   2   6   14.89    0.93
   0   2   6   14.24    0.49
   0   2   6   13.17    0.46
   0   2   6   12.01    0.45
   0   2   6   13.41    0.45
   0   2   6   14.57    0.49
   0   2  -6   13.47    0.56
   0   2  -6   12.83    0.43
   0   2  -6   13.16    0.48
   0   2  -6   12.99    0.47
   0   2  -6   11.95    0.44
   0   2  -6   14.22    0.45
   0   2  -6   12.36    0.46
   0   2  -6   11.98    0.44
   0  -2  -6   12.70    0.44
   0  -2  -6   14.83    0.81
   0  -2  -6   13.68    0.43
   0  -2  -6   12.27    0.45
   0  -2  -6   12.78    0.44
   0  -2  -6   14.06    0.48
   0  -2  -6   12.70    0.45
   0  -2  -6   13.41    0.43
   0  -2   6   13.63    0.47
   0  -2   6   14.06    0.69
   0  -2   6   14.13    0.46
   0  -2   6   14.14    0.53
   0  -2   6   13.12    0.43
   0  -2   6   13.58    0.43
   0  -2   6   12.93    0.44
   0   2   7   18.00    0.62
   0   2   7   20.12    1.15
   0   2   7   17.71    0.62
   0   2   7   18.44    0.62
   0   2   7   20.22    0.64
   0   2  -7   18.17    0.61
   0   2  -7   17.65    0.72
   0   2  -7   17.48    0.58
   0   2  -7   17.71    0.62
   0   2  -7   17.97    0.60
   0   2  -7   17.66    0.59
   0   2  -7   19.53    0.61
   0   2  -7   19.80    0.64
   0   2  -7   18.28    0.61
   0  -2  -7   17.77    0.60
   0  -2  -7   20.14    0.73
   0  -2  -7   18.61    0.60
   0  -2  -7   17.45    0.61
   0  -2  -7   17.65    0.62
   0  -2  -7   17.36    0.62
   0  -2   7   18.44    0.64
   0  -2   7   20.16    0.89
   0  -2   7   18.95    0.64
   0   2   8    8.69    0.35
   0   2   8    8.53    0.90
   0   2   8    9.54    0.37
   0   2   8    8.73    0.31
   0   2   8    8.97    0.35
   0   2  -8    8.62    0.37
   0   2  -8    8.85    0.46
   0   2  -8    8.11    0.30
   0   2  -8    8.37    0.33
   0   2  -8    9.11    0.31
   0   2  -8    8.74    0.32
   0   2  -8   10.54    0.35
   0   2  -8    8.25    0.30
   0  -2  -8    9.22    0.32
   0  -2  -8    8.82    0.57
   0  -2  -8   10.20    0.41
   0  -2  -8    9.17    0.31
   0  -2  -8    8.56    0.32
   0  -2  -8    9.76    0.34
   0  -2  -8    9.72    0.35
   0  -2   8    9.15    0.34
   0  -2   8   12.10    0.86
   0  -2   8    9.45    0.28
   0  -2   8    9.44    0.40
   0  -2   8    9.53    0.31
   0  -2   8    9.24    0.31
   0  -2   8    9.14    0.38
   0   2   9   11.12    0.55
   0   2   9    9.82    1.10
   0   2   9   13.65    0.54
   0   2   9   11.87    0.43
   0   2   9   12.41    0.46
   0   2   9   13.15    0.49
   0   2  -9   12.36    0.46
   0   2  -9   10.86    0.62
   0   2  -9   11.80    0.46
   0   2  -9   12.00    0.41
   0   2  -9   11.96    0.40
   0   2  -9   11.80    0.44
   0   2  -9   11.63    0.43
   0  -2  -9   11.58    0.42
   0  -2  -9   10.71    0.72
   0  -2  -9   11.04    0.40
   0  -2  -9   10.80    0.49
   0  -2  -9   12.38    0.43
   0  -2  -9   11.54    0.42
   0  -2  -9   11.97    0.47
   0  -2  -9   13.69    0.45
   0  -2   9   12.16    0.45
   0  -2   9   12.72    1.07
   0  -2   9   12.39    0.51
   0  -2   9   11.66    0.40
   0  -2   9   12.34    0.40
   0  -2   9   12.62    0.48
   0   2  10   81.82    2.78
   0   2  10   69.93    3.83
   0   2  10   78.69    2.62
   0   2  10   86.37    2.67
   0   2  10   83.88    2.69
   0   2 -10   80.72    2.60
   0   2 -10   80.94    3.39
   0   2 -10   79.08    2.59
   0   2 -10   81.92    2.55
   0   2 -10   87.35    2.69
   0   2 -10   78.43    2.59
   0  -2 -10   79.13    2.59
   0  -2 -10   79.91    3.07
   0  -2 -10   82.86    2.67
   0  -2 -10   88.53    2.63
   0  -2 -10   77.90    2.70
   0  -2 -10   89.30    2.72
   0  -2  10   81.86    2.70
   0  -2  10   79.20    3.35
   0  -2  10   82.18    2.56
   0  -2  10   78.00    2.64
   0   2  11    4.23    0.24
   0   2  11    2.17    0.75
   0   2  11    4.67    0.26
   0   2  11    4.03    0.18
   0   2  11    4.45    0.22
   0   2  11    3.89    0.28
   0   2 -11    4.22    0.21
   0   2 -11    3.32    0.42
   0   2 -11    4.38    0.22
   0   2 -11    4.61    0.20
   0   2 -11    4.42    0.19
   0   2 -11    4.67    0.24
   0   2 -11    4.37    0.24
   0  -2 -11    4.31    0.20
   0  -2 -11    3.64    0.37
   0  -2 -11    4.07    0.25
   0  -2 -11    4.61    0.19
   0  -2 -11    4.71    0.21
   0  -2 -11    4.66    0.23
   0  -2  11    3.93    0.22
   0  -2  11    1.35    1.16
   0  -2  11    5.47    0.37
   0  -2  11    4.30    0.19
   0  -2  11    4.30    0.25
   0   2  12    4.32    0.28
   0   2  12    4.71    0.93
   0   2  12    4.19    0.19
   0   2  12    3.62    0.22
   0   2  12    4.05    0.29
   0   2 -12    4.45    0.24
   0   2 -12    3.45    0.35
   0   2 -12    4.34    0.24
   0   2 -12    4.52    0.21
   0   2 -12    5.07    0.23
   0   2 -12    3.89    0.24
   0  -2 -12    4.75    0.22
   0  -2 -12    4.27    0.40
   0  -2 -12    5.16    0.31
   0  -2 -12    4.60    0.21
   0  -2 -12    3.86    0.22
   0  -2 -12    4.65    0.21
   0  -2  12    4.49    0.25
   0  -2  12    2.89    0.99
   0  -2  12    4.49    0.36
   0  -2  12    3.84    0.19
   0  -2  12    4.89    0.30
   0   2  13    3.32    0.34
   0   2  13    4.13    0.21
   0   2  13    3.82    0.21
   0   2  13    4.20    0.25
   0   2 -13    3.40    0.32
   0   2 -13    4.36    0.29
   0   2 -13    4.06    0.23
   0   2 -13    4.80    0.26
   0   2 -13    4.26    0.24
   0  -2 -13    3.17    0.56
   0  -2 -13    4.38    0.32
   0  -2 -13    3.91    0.22
   0  -2 -13    3.86    0.24
   0  -2 -13    5.09    0.25
   0  -2  13    4.02    0.22
   0  -2  13    5.18    0.38
   0  -2  13    3.72    0.20
   0   2  14   21.20    0.77
   0   2  14   20.93    0.73
   0   2 -14   19.49    0.93
   0   2 -14   19.47    0.84
   0   2 -14   23.17    0.79
   0  -2 -14   18.95    1.16
   0  -2 -14   19.91    0.79
   0  -2  14   21.82    0.78
   0  -2  14   20.83    0.75
   0   2  15    0.25    0.11
   0   2  15    0.19    0.09
   0   2 -15    0.28    0.21
   0   2 -15    0.23    0.13
   0  -2 -15    1.62    0.40
   0  -2 -15    0.30    0.15
   0  -2  15    0.24    0.11
   0  -2  15    0.46    0.11
   0   2  16  126.29    4.04
   0   2  16  120.04    3.87
   0   2 -16  115.28    4.25
   0   2 -16  130.33    4.22
   0  -2 -16  111.40    4.95
   0  -2 -16  120.93    4.05
   0  -2  16  118.96    3.95
   0  -2  16  117.85    3.88
   0   2  17    5.46    0.36
   0   2  17    5.85    0.27
   0   2 -17    5.17    0.46
   0   2 -17    5.98    0.34
   0  -2 -17    3.96    0.63
   0  -2 -17    5.66    0.33
   0  -2  17    5.21    0.35
   0   2  18    4.62    0.28
   0   2  18    4.60    0.24
   0   2 -18    3.59    0.42
   0   2 -18    4.58    0.30
   0  -2 -18    5.24    0.48
   0  -2  18    4.63    0.36
   0   2  19   58.13    1.98
   0   2  19   57.04    1.86
   0   2 -19   57.56    2.28
   0   2 -19   56.61    2.17
   0  -2  19   56.05    2.28
   0   2  20    1.15    0.15
   0   2  20    1.20    0.14
   0   2 -20    1.00    0.23
   0   2 -20    1.31    0.15
   0  -2 -20    0.78    0.28
   0  -2  20    1.61    0.20
   0   2  21    4.82    0.37
   0   2  21    4.25    0.21
   0   2 -21    4.56    0.41
   0  -2 -21    4.84    0.45
   0  -2  21    3.06    0.33
   0   2  22   -0.11    0.15
   0   2  22   -0.05    0.07
   0   2 -22    0.14    0.12
   0  -2 -22    0.23    0.22
   0  -2  22   -0.03    0.12
   0   2  23    0.07    0.07
   0   2 -23    0.01    0.07
   0  -2 -23   -0.03    0.09
   0  -2  23    0.04    0.08
   0   4   0  291.22    9.38
   0   4   0  299.51    9.36
   0   4   0  296.77    9.25
   0   4   0  279.67    9.31
   0   4   0  294.77    9.29
   0   4   0  296.70    9.27
   0  -4   0  328.08    9.35
   0  -4   0  310.51    9.35
   0  -4   0  295.74    9.40
   0   4   1  155.92    5.05
   0   4   1  183.68    5.30
   0   4   1  161.13    5.12
   0   4   1  158.42    5.12
   0   4   1  154.89    5.13
   0   4   1  145.39    5.21
   0   4   1  157.05    5.19
   0   4   1  162.91    5.10
   0   4  -1  174.30    5.10
   0   4  -1  169.24    5.17
   0   4  -1  167.80    5.14
   0   4  -1  155.07    5.02
   0   4  -1  159.21    5.15
   0  -4  -1  177.14    5.43
   0  -4  -1  182.05    5.01
   0  -4  -1  166.81    5.25
   0  -4  -1  163.92    5.20
   0  -4   1  161.56    5.12
   0  -4   1  140.22    5.10
   0  -4   1  176.41    5.18
   0  -4   1  156.34    5.12
   0  -4   1  157.54    5.16
   0  -4   1  176.81    5.38
   0  -4   1  167.25    5.19
   0   4   2  444.88   14.75
   0   4   2  440.73   14.82
   0   4   2  444.59   14.86
   0   4   2  509.50   15.07
   0   4   2  464.81   14.72
   0   4  -2  460.72   14.87
   0   4  -2  522.02   14.85
   0   4  -2  505.45   14.64
   0   4  -2  488.33   14.76
   0   4  -2  458.52   14.82
   0   4  -2  518.84   14.81
   0   4  -2  447.14   14.68
   0  -4  -2  433.25   14.69
   0  -4  -2  505.11   14.66
   0  -4  -2  480.88   14.66
   0  -4  -2  509.79   15.05
   0  -4  -2  424.03   14.83
   0  -4  -2  463.21   14.88
   0  -4   2  470.89   14.77
   0  -4   2  510.96   14.62
   0  -4   2  480.28   14.91
   0  -4   2  467.69   14.72
   0  -4   2  534.29   15.09
   0   4   3  192.91    6.40
   0   4   3  225.24    6.76
   0   4   3  213.39    6.39
   0   4   3  197.47    6.40
   0   4   3  184.23    6.25
   0   4   3  175.81    6.25
   0   4   3  208.28    6.34
   0   4  -3  199.78    6.45
   0   4  -3  216.75    6.42
   0   4  -3  213.74    6.18
   0   4  -3  190.02    6.39
   0   4  -3  202.71    6.36
   0   4  -3  189.01    6.36
   0   4  -3  201.49    6.31
   0   4  -3  195.72    6.29
   0  -4  -3  204.67    6.36
   0  -4  -3  213.67    6.32
   0  -4  -3  199.78    6.48
   0  -4  -3  202.72    6.32
   0  -4  -3  207.36    6.25
   0  -4  -3  194.46    6.44
   0  -4  -3  211.28    6.57
   0  -4   3  205.44    6.47
   0  -4   3  214.14    6.27
   0  -4   3  212.29    6.36
   0  -4   3  206.70    6.39
   0   4   4    0.03    0.03
   0   4   4    0.05    0.21
   0   4   4    0.25    0.04
   0   4   4    0.17    0.03
   0   4   4   -0.03    0.05
   0   4   4    0.18    0.04
   0   4  -4    0.22    0.04
   0   4  -4    0.18    0.04
   0   4  -4    0.00    0.03
   0   4  -4    0.10    0.03
   0   4  -4    0.30    0.05
   0   4  -4    0.23    0.03
   0  -4  -4    0.08    0.03
   0  -4  -4    0.12    0.48
   0  -4  -4    0.10    0.03
   0  -4  -4    0.22    0.08
   0  -4  -4    0.13    0.05
   0  -4  -4    0.17    0.04
   0  -4  -4    0.11    0.03
   0  -4  -4    0.14    0.02
   0  -4  -4    0.08    0.04
   0  -4   4    0.59    0.10
   0  -4   4    0.18    0.03
   0  -4   4    0.06    0.06
   0  -4   4    0.10    0.02
   0  -4   4   -0.03    0.07
   0   4   5   26.28    0.92
   0   4   5   31.33    1.19
   0   4   5   28.92    0.88
   0   4   5   26.80    0.90
   0   4   5   27.00    0.91
   0   4   5   31.69    0.92
   0   4   5   27.23    0.91
   0   4  -5   27.20    0.99
   0   4  -5   29.51    0.91
   0   4  -5   26.06    0.90
   0   4  -5   26.43    0.92
   0   4  -5   26.16    0.92
   0   4  -5   29.15    0.91
   0   4  -5   25.21    0.90
   0  -4  -5   28.13    0.89
   0  -4  -5   26.78    1.00
   0  -4  -5   27.95    0.91
   0  -4  -5   28.08    0.92
   0  -4  -5   28.97    1.02
   0  -4  -5   29.04    0.96
   0  -4   5   26.26    0.98
   0  -4   5   30.94    1.13
   0  -4   5   29.31    0.92
   0  -4   5   30.49    0.99
   0  -4   5   26.50    0.90
   0  -4   5   28.67    0.95
   0   4   6  273.92    8.96
   0   4   6  298.35    9.67
   0   4   6  290.50    8.98
   0   4   6  284.20    8.94
   0   4   6  291.29    8.95
   0   4   6  321.86    9.31
   0   4   6  281.56    8.96
   0   4  -6  276.76    9.24
   0   4  -6  319.93    8.96
   0   4  -6  284.06    8.89
   0   4  -6  285.29    8.98
   0   4  -6  272.08    9.02
   0  -4  -6  315.53   10.12
   0  -4  -6  287.38    8.97
   0  -4  -6  286.27    9.20
   0  -4  -6  292.76    9.00
   0  -4  -6  284.51    9.14
   0  -4  -6  288.95    9.08
   0  -4  -6  251.42    9.10
   0  -4  -6  289.50    9.08
   0  -4   6  331.62    9.28
   0  -4   6  301.92    9.01
   0  -4   6  298.65    9.11
   0  -4   6  291.99    9.04
   0  -4   6  275.87    9.11
   0   4   7   17.01    0.62
   0   4   7   21.40    1.35
   0   4   7   17.94    0.62
   0   4   7   17.99    0.61
   0   4   7   18.01    0.62
   0   4   7   17.75    0.60
   0   4  -7   17.15    0.71
   0   4  -7   19.86    0.65
   0   4  -7   19.23    0.66
   0   4  -7   17.10    0.61
   0   4  -7   18.60    0.61
   0   4  -7   19.07    0.66
   0   4  -7   18.72    0.64
   0   4  -7   17.29    0.64
   0  -4  -7   18.34    0.61
   0  -4  -7   22.45    1.41
   0  -4  -7   18.01    0.62
   0  -4  -7   19.42    0.75
   0  -4  -7   19.73    0.66
   0  -4  -7   18.08    0.65
   0  -4  -7   19.52    0.64
   0  -4  -7   18.53    0.62
   0  -4  -7   19.48    0.65
   0  -4   7   20.32    0.88
   0  -4   7   19.51    0.63
   0  -4   7   20.80    0.71
   0  -4   7   18.18    0.62
   0  -4   7   17.96    0.71
   0   4   8   18.56    0.77
   0   4   8   22.33    1.46
   0   4   8   18.56    0.64
   0   4   8   18.49    0.63
   0   4   8   20.60    0.67
   0   4   8   21.15    0.68
   0   4  -8   18.66    0.72
   0   4  -8   18.38    0.72
   0   4  -8   19.29    0.69
   0   4  -8   18.59    0.65
   0   4  -8   19.43    0.66
   0   4  -8   19.50    0.67
   0   4  -8   18.44    0.67
   0   4  -8   18.65    0.64
   0  -4  -8   19.28    0.64
   0  -4  -8   18.56    1.29
   0  -4  -8   19.71    0.64
   0  -4  -8   19.75    0.72
   0  -4  -8   20.81    0.72
   0  -4  -8   19.77    0.70
   0  -4  -8   19.71    0.68
   0  -4  -8   19.23    0.65
   0  -4   8   18.85    0.67
   0  -4   8   22.99    1.06
   0  -4   8   20.56    0.72
   0  -4   8   19.67    0.64
   0  -4   8   20.43    0.73
   0   4   9   13.62    0.51
   0   4   9   13.60    1.07
   0   4   9   13.79    0.48
   0   4   9   12.52    0.45
   0   4   9   13.35    0.49
   0   4   9   13.66    0.45
   0   4   9   14.27    0.51
   0   4   9   14.08    0.51
   0   4  -9   13.16    0.47
   0   4  -9   12.46    0.54
   0   4  -9   13.72    0.49
   0   4  -9   15.19    0.47
   0   4  -9   12.74    0.44
   0   4  -9   12.92    0.48
   0  -4  -9   12.70    0.46
   0  -4  -9   12.39    0.46
   0  -4  -9   13.45    0.45
   0  -4  -9   14.48    0.63
   0  -4  -9   14.94    0.52
   0  -4  -9   13.08    0.51
   0  -4  -9   13.98    0.51
   0  -4  -9   12.75    0.46
   0  -4   9   13.19    0.48
   0  -4   9   14.16    0.80
   0  -4   9   13.90    0.46
   0  -4   9   13.81    0.52
   0   4  10   13.93    0.54
   0   4  10   15.39    1.15
   0   4  10   14.11    0.49
   0   4 -10   13.35    0.57
   0   4 -10   13.54    0.58
   0   4 -10   12.70    0.50
   0   4 -10   13.86    0.50
   0   4 -10   13.42    0.47
   0   4 -10   13.12    0.51
   0  -4 -10   13.74    0.48
   0  -4 -10   13.53    0.99
   0  -4 -10   15.35    0.61
   0  -4 -10   14.11    0.56
   0  -4  10   13.95    0.53
   0  -4  10   13.56    0.97
   0  -4  10   13.55    0.47
   0  -4  10   12.61    0.53
   0   4  11    3.84    0.26
   0   4  11    3.97    0.85
   0   4  11    3.37    0.19
   0   4  11    3.27    0.17
   0   4 -11    3.84    0.21
   0   4 -11    3.86    0.25
   0   4 -11    3.84    0.20
   0   4 -11    4.17    0.19
   0   4 -11    3.68    0.17
   0   4 -11    4.06    0.22
   0  -4 -11    3.76    0.17
   0  -4 -11    2.16    0.48
   0  -4 -11    3.50    0.31
   0  -4 -11    4.13    0.19
   0  -4 -11    3.69    0.20
   0  -4  11    3.71    0.19
   0  -4  11    3.99    0.87
   0  -4  11    4.61    0.32
   0  -4  11    3.81    0.17
   0  -4  11    3.57    0.17
   0  -4  11    3.68    0.25
   0   4  12   76.82    2.91
   0   4  12   71.09    2.38
   0   4 -12   70.02    2.90
   0   4 -12   75.88    2.46
   0   4 -12   71.82    2.49
   0  -4 -12   76.32    3.47
   0  -4 -12   75.47    2.58
   0  -4 -12   80.70    2.49
   0  -4 -12   81.64    2.45
   0  -4  12   74.90    2.61
   0  -4  12   73.94    2.43
   0   4  13   34.91    1.40
   0   4  13   33.88    1.17
   0   4 -13   35.16    1.54
   0   4 -13   35.37    1.28
   0   4 -13   35.84    1.22
   0  -4 -13   33.14    1.51
   0  -4 -13   34.37    1.33
   0  -4 -13   37.65    1.31
   0  -4 -13   35.44    1.28
   0  -4  13   33.84    1.37
   0   4  14    8.96    0.53
   0   4  14    8.32    0.36
   0   4 -14    7.25    0.56
   0   4 -14    9.02    0.40
   0   4 -14    8.96    0.42
   0  -4 -14    7.91    0.64
   0  -4 -14    7.91    0.41
   0  -4  14    7.72    0.55
   0   4  15    0.82    0.19
   0   4  15    0.61    0.10
   0   4 -15    0.90    0.21
   0   4 -15    0.90    0.16
   0  -4 -15    0.89    0.50
   0  -4 -15    0.89    0.16
   0  -4  15    0.65    0.14
   0   4  16   36.24    1.38
   0   4  16   36.18    1.15
   0   4 -16   34.23    1.49
   0   4 -16   32.43    1.31
   0  -4 -16   31.43    1.89
   0  -4 -16   33.52    1.21
   0  -4  16   33.45    1.47
   0   4  17    1.37    0.17
   0   4  17    1.68    0.14
   0   4 -17    1.22    0.23
   0   4 -17    1.61    0.23
   0  -4 -17    2.21    0.54
   0  -4 -17    1.36    0.24
   0  -4  17    1.62    0.20
   0   4  18  151.51    4.75
   0   4 -18  143.06    5.01
   0   4 -18  145.75    4.74
   0  -4 -18  140.36    6.23
   0  -4 -18  142.67    4.72
   0  -4  18  139.24    5.06
   0   4  19    2.35    0.20
   0   4  19    1.69    0.15
   0   4 -19    1.68    0.26
   0   4 -19    1.94    0.22
   0  -4 -19    1.88    0.36
   0  -4  19    1.23    0.22
   0   4  20    4.61    0.28
   0   4  20    5.02    0.24
   0   4 -20    4.52    0.40
   0   4 -20    5.03    0.27
   0  -4 -20    5.85    0.43
   0  -4  20    4.43    0.43
   0   4  21    3.02    0.25
   0   4  21    2.43    0.17
   0   4 -21    3.30    0.23
   0   4 -21    2.37    0.18
   0  -4 -21    2.47    0.33
   0  -4  21    3.10    0.23
   0   4  22   28.38    1.13
   0   4 -22   30.24    1.16
   0  -4 -22   29.73    1.37
   0  -4  22   26.83    1.14
   0   6   0  131.06    4.48
   0   6   0  149.62    4.46
   0   6   0  141.03    4.29
   0   6   0  137.23    4.33
   0   6   0  132.04    4.30
   0   6   0  130.84    4.43
   0   6   0  132.37    4.33
   0  -6   0  138.50    4.53
   0  -6   0  127.55    4.32
   0  -6   0  155.82    4.33
   0  -6   0  144.61    4.53
   0  -6   0  140.47    4.38
   0  -6   0  140.02    4.41
   0   6   1   89.38    2.97
   0   6   1   85.42    2.89
   0   6   1   88.67    2.85
   0   6   1   89.12    2.84
   0   6   1   88.89    2.94
   0   6   1   89.95    2.83
   0   6  -1   95.76    2.93
   0   6  -1   86.94    2.82
   0   6  -1   92.53    2.87
   0   6  -1   85.50    2.80
   0   6  -1   88.89    2.89
   0  -6  -1   94.19    3.08
   0  -6  -1   88.81    2.85
   0  -6  -1   99.46    2.86
   0  -6  -1   97.01    3.01
   0  -6  -1   87.90    2.89
   0  -6  -1   93.76    2.96
   0  -6   1   87.32    2.94
   0  -6   1   84.96    2.90
   0  -6   1   98.28    2.86
   0  -6   1   91.38    2.86
   0  -6   1   93.03    2.79
   0   6   2   31.23    1.11
   0   6   2   38.10    1.19
   0   6   2   33.11    1.09
   0   6   2   32.69    1.16
   0   6   2   33.14    1.15
   0   6   2   32.11    1.12
   0   6   2   35.72    1.10
   0   6   2   34.20    1.11
   0   6  -2   32.69    1.13
   0   6  -2   33.67    1.11
   0   6  -2   34.00    1.11
   0   6  -2   32.31    1.08
   0   6  -2   36.38    1.09
   0   6  -2   31.80    1.09
   0  -6  -2   32.80    1.37
   0  -6  -2   32.52    1.11
   0  -6  -2   37.43    1.16
   0  -6  -2   34.15    1.11
   0  -6  -2   36.57    1.17
   0  -6  -2   34.17    1.14
   0  -6  -2   36.08    1.15
   0  -6   2   38.50    1.18
   0  -6   2   35.77    1.11
   0  -6   2   33.84    1.11
   0  -6   2   32.50    1.07
   0  -6   2   37.84    1.25
   0   6   3    0.35    0.05
   0   6   3    0.10    0.13
   0   6   3    0.29    0.07
   0   6   3    0.19    0.04
   0   6   3    0.12    0.03
   0   6   3    0.31    0.06
   0   6   3    0.26    0.04
   0   6  -3    0.21    0.05
   0   6  -3    0.07    0.04
   0   6  -3    0.11    0.05
   0   6  -3    0.30    0.05
   0   6  -3    0.21    0.07
   0   6  -3    0.10    0.04
   0  -6  -3    1.22    0.43
   0  -6  -3    0.10    0.05
   0  -6  -3    0.12    0.04
   0  -6  -3    0.17    0.05
   0  -6   3    0.14    0.05
   0  -6   3    0.36    0.09
   0  -6   3    0.17    0.05
   0  -6   3    0.27    0.05
   0  -6   3    0.23    0.04
   0  -6   3    0.11    0.04
   0  -6   3    0.08    0.09
   0   6   4   19.19    0.67
   0   6   4   17.65    0.64
   0   6   4   18.86    0.68
   0   6   4   20.09    0.63
   0   6   4   18.25    0.65
   0   6  -4   21.91    0.67
   0   6  -4   17.24    0.65
   0   6  -4   19.48    0.66
   0   6  -4   19.12    0.65
   0   6  -4   19.91    0.64
   0  -6  -4   21.22    0.66
   0  -6  -4   20.12    1.17
   0  -6  -4   19.82    0.65
   0  -6  -4   17.74    0.63
   0  -6  -4   19.04    0.63
   0  -6  -4   19.43    0.66
   0  -6   4   18.28    0.62
   0  -6   4   20.11    0.68
   0  -6   4   18.75    0.62
   0  -6   4   21.33    0.72
   0   6   5   71.93    2.25
   0   6   5   72.94    2.52
   0   6   5   66.01    2.27
   0   6   5   69.66    2.31
   0   6   5   67.05    2.22
   0   6   5   74.18    2.26
   0   6   5   74.37    2.30
   0   6  -5   69.69    2.30
   0   6  -5   71.49    2.30
   0   6  -5   70.63    2.24
   0   6  -5   72.48    2.25
   0   6  -5   67.51    2.23
   0   6  -5   73.52    2.28
   0   6  -5   72.62    2.23
   0   6  -5   75.92    2.27
   0   6  -5   63.63    2.21
   0  -6  -5   69.31    2.29
   0  -6  -5   78.17    2.24
   0  -6  -5   70.22    2.48
   0  -6  -5   76.57    2.27
   0  -6  -5   71.12    2.31
   0  -6  -5   74.28    2.26
   0  -6   5   70.91    2.41
   0  -6   5   75.31    2.25
   0  -6   5   73.16    2.34
   0  -6   5   70.66    2.22
   0  -6   5   67.94    2.31
   0   6   6   18.95    0.63
   0   6   6   19.22    0.84
   0   6   6   21.08    0.62
   0   6   6   18.10    0.61
   0   6   6   17.07    0.60
   0   6   6   19.16    0.62
   0   6   6   17.79    0.63
   0   6  -6   17.46    0.61
   0   6  -6   17.49    0.75
   0   6  -6   18.57    0.62
   0   6  -6   17.82    0.66
   0   6  -6   17.68    0.62
   0   6  -6   17.16    0.60
   0   6  -6   16.98    0.58
   0   6  -6   19.02    0.63
   0   6  -6   16.97    0.64
   0  -6  -6   17.76    0.62
   0  -6  -6   22.15    1.40
   0  -6  -6   17.35    0.59
   0  -6  -6   19.75    0.61
   0  -6  -6   17.03    0.68
   0  -6  -6   19.36    0.63
   0  -6  -6   19.07    0.66
   0  -6  -6   19.56    0.62
   0  -6   6   20.59    0.91
   0  -6   6   19.35    0.59
   0  -6   6   19.38    0.67
   0  -6   6   16.74    0.60
   0  -6   6   17.98    0.65
   0   6   7   15.32    0.57
   0   6   7   16.02    0.81
   0   6   7   15.99    0.54
   0   6   7   15.18    0.52
   0   6   7   14.78    0.51
   0   6   7   15.75    0.54
   0   6   7   16.57    0.55
   0   6  -7   14.59    0.65
   0   6  -7   14.82    0.59
   0   6  -7   16.42    0.52
   0   6  -7   14.46    0.52
   0   6  -7   15.66    0.53
   0   6  -7   14.51    0.50
   0   6  -7   16.36    0.56
   0   6  -7   14.35    0.53
   0  -6  -7   14.12    0.53
   0  -6  -7   11.95    1.37
   0  -6  -7   15.55    0.51
   0  -6  -7   14.81    0.52
   0  -6  -7   15.69    0.62
   0  -6  -7   15.87    0.52
   0  -6  -7   15.88    0.57
   0  -6  -7   16.69    0.55
   0  -6   7   14.21    0.62
   0  -6   7   16.36    0.70
   0  -6   7   14.72    0.53
   0  -6   7   16.60    0.63
   0  -6   7   15.14    0.54
   0  -6   7   15.76    0.51
   0  -6   7   13.77    0.58
   0   6   8   21.68    0.70
   0   6   8   24.24    1.07
   0   6   8   20.04    0.68
   0   6   8   21.36    0.74
   0   6  -8   20.62    0.77
   0   6  -8   19.55    0.78
   0   6  -8   20.76    0.74
   0   6  -8   20.45    0.72
   0   6  -8   21.93    0.69
   0   6  -8   20.38    0.70
   0   6  -8   21.89    0.73
   0   6  -8   18.66    0.72
   0  -6  -8   23.55    1.48
   0  -6  -8   21.44    0.69
   0  -6  -8   21.36    0.81
   0  -6  -8   22.16    0.71
   0  -6  -8   20.36    0.72
   0  -6  -8   22.09    0.75
   0  -6   8   20.04    0.78
   0  -6   8   23.74    1.01
   0  -6   8   22.34    0.76
   0  -6   8   18.34    0.67
   0  -6   8   20.12    0.68
   0  -6   8   19.97    0.75
   0   6   9   18.37    0.74
   0   6   9   18.22    1.15
   0   6   9   19.05    0.65
   0   6   9   17.59    0.60
   0   6   9   19.09    0.64
   0   6  -9   15.95    0.78
   0   6  -9   16.95    0.65
   0   6  -9   17.36    0.64
   0   6  -9   18.04    0.62
   0   6  -9   18.82    0.65
   0  -6  -9   17.05    0.60
   0  -6  -9   17.36    1.47
   0  -6  -9   17.42    0.62
   0  -6  -9   17.50    0.59
   0  -6  -9   17.16    0.75
   0  -6  -9   19.02    0.66
   0  -6  -9   18.03    0.65
   0  -6   9   17.57    0.65
   0  -6   9   20.36    1.17
   0  -6   9   17.11    0.60
   0  -6   9   16.65    0.66
   0   6  10   20.71    1.35
   0   6  10   21.45    0.76
   0   6 -10   23.03    0.82
   0   6 -10   21.06    0.84
   0   6 -10   22.84    0.81
   0   6 -10   25.22    0.87
   0  -6 -10   22.45    0.79
   0  -6 -10   18.88    1.34
   0  -6 -10   24.93    1.09
   0  -6 -10   21.52    0.85
   0  -6  10   23.02    0.86
   0  -6  10   24.15    0.80
   0  -6  10   23.25    0.83
   0   6  11   18.12    0.66
   0   6  11   16.69    0.60
   0   6 -11   17.62    0.67
   0   6 -11   18.22    0.64
   0   6 -11   17.00    0.63
   0  -6 -11   15.48    1.06
   0  -6 -11   17.39    0.75
   0  -6 -11   17.97    0.72
   0  -6  11   17.68    0.69
   0  -6  11   17.48    0.60
   0   6  12    1.08    0.14
   0   6  12    0.87    0.10
   0   6 -12    1.85    0.20
   0   6 -12    0.80    0.16
   0   6 -12    0.80    0.13
   0  -6 -12    0.77    0.51
   0  -6 -12    0.82    0.22
   0  -6 -12    1.28    0.14
   0  -6  12    0.95    0.13
   0  -6  12    1.31    0.12
   0   6  13    2.74    0.26
   0   6  13    2.60    0.18
   0   6 -13    2.93    0.23
   0   6 -13    2.94    0.21
   0   6 -13    2.55    0.19
   0  -6 -13    1.07    0.46
   0  -6 -13    2.56    0.33
   0  -6 -13    2.97    0.19
   0  -6  13    2.60    0.19
   0  -6  13    2.40    0.16
   0   6  14    1.13    0.17
   0   6  14    0.95    0.11
   0   6 -14    1.18    0.23
   0   6 -14    0.80    0.14
   0   6 -14    0.66    0.15
   0  -6 -14    1.28    0.42
   0  -6 -14    0.70    0.14
   0  -6  14    0.71    0.19
   0   6  15   40.34    1.37
   0   6 -15   42.06    1.78
   0   6 -15   36.09    1.50
   0  -6 -15   35.29    1.82
   0  -6 -15   42.83    1.42
   0  -6  15   40.31    1.82
   0   6  16    0.19    0.19
   0   6  16    0.01    0.13
   0   6 -16    0.78    0.20
   0   6 -16    0.42    0.14
   0  -6 -16    0.08    0.66
   0  -6 -16    0.21    0.19
   0  -6  16    0.08    0.14
   0   6  17   12.72    0.46
   0   6 -17   10.57    0.79
   0   6 -17   12.67    0.53
   0  -6 -17   12.64    1.16
   0  -6 -17   12.73    0.53
   0  -6  17   10.83    0.75
   0   6  18    9.73    0.41
   0   6  18    9.64    0.41
   0   6 -18    8.59    0.53
   0   6 -18    9.45    0.44
   0  -6 -18    9.15    0.74
   0  -6 -18    9.49    0.42
   0  -6  18    9.47    0.59
   0   6  19   11.83    0.45
   0   6 -19   10.59    0.62
   0   6 -19   10.49    0.56
   0  -6 -19    8.89    0.98
   0  -6  19   12.58    0.63
   0   6  20    0.35    0.12
   0   6  20    0.41    0.10
   0   6 -20    0.38    0.14
   0   6 -20    0.16    0.15
   0  -6 -20    0.33    0.27
   0  -6  20    0.40    0.17
   0   6  21    0.02    0.09
   0   6  21    0.30    0.08
   0   6 -21    0.60    0.12
   0   6 -21    0.10    0.12
   0  -6 -21    0.11    0.22
   0  -6  21    0.11    0.15
   0   6  22    1.02    0.15
   0   6 -22    1.03    0.11
   0  -6 -22    1.49    0.27
   0  -6  22    0.82    0.14
   0   8   0    1.02    0.07
   0   8   0    1.08    0.09
   0   8   0    1.21    0.10
   0   8   0    0.95    0.09
   0   8   0    0.90    0.07
   0   8   0    1.05    0.06
   0   8   0    1.14    0.06
   0   8   0    1.12    0.07
   0   8   0    0.94    0.08
   0  -8   0    1.04    0.25
   0  -8   0    1.01    0.09
   0  -8   0    0.81    0.07
   0  -8   0    0.92    0.08
   0  -8   0    0.96    0.08
   0  -8   0    0.97    0.06
   0   8   1    0.25    0.06
   0   8   1    0.05    0.04
   0   8   1    0.05    0.04
   0   8   1    0.14    0.03
   0   8   1    0.11    0.04
   0   8   1    0.20    0.05
   0   8  -1    0.20    0.06
   0   8  -1    0.15    0.05
   0   8  -1    0.09    0.05
   0   8  -1    0.11    0.03
   0   8  -1    0.02    0.05
   0   8  -1    0.07    0.05
   0  -8  -1    0.24    0.28
   0  -8  -1    0.18    0.05
   0  -8  -1    0.15    0.06
   0  -8  -1    0.09    0.05
   0  -8  -1    0.09    0.04
   0  -8  -1    0.24    0.04
   0  -8   1    0.12    0.26
   0  -8   1    0.04    0.04
   0  -8   1    0.02    0.04
   0  -8   1    0.15    0.06
   0  -8   1    0.23    0.06
   0  -8   1    0.07    0.04
   0  -8   1    0.36    0.09
   0   8   2  139.57    4.17
   0   8   2  121.74    4.02
   0   8   2  125.05    4.08
   0   8   2  122.38    4.01
   0   8   2  122.98    4.04
   0   8   2  141.45    4.11
   0   8   2  128.98    4.05
   0   8  -2  127.54    4.09
   0   8  -2  126.42    4.08
   0   8  -2  132.22    4.05
   0   8  -2  119.06    3.99
   0   8  -2  120.12    4.03
   0   8  -2  137.58    4.08
   0   8  -2  126.59    4.04
   0  -8  -2  125.99    4.39
   0  -8  -2  124.47    4.03
   0  -8  -2  143.07    4.08
   0  -8  -2  132.83    4.07
   0  -8  -2  121.47    3.90
   0  -8  -2  132.31    4.17
   0  -8   2  119.84    4.36
   0  -8   2  139.87    4.08
   0  -8   2  132.41    4.03
   0  -8   2  126.93    4.06
   0  -8   2  136.66    4.40
   0   8   3    0.09    0.05
   0   8   3   -0.02    0.08
   0   8   3    0.20    0.07
   0   8   3    0.33    0.05
   0   8   3    0.14    0.03
   0   8   3    0.12    0.05
   0   8   3    0.02    0.05
   0   8  -3    0.15    0.07
   0   8  -3    0.04    0.06
   0   8  -3    0.40    0.06
   0   8  -3   -0.02    0.06
   0   8  -3    0.13    0.02
   0   8  -3    0.18    0.03
   0   8  -3    0.42    0.08
   0   8  -3    0.07    0.07
   0  -8  -3    0.56    0.47
   0  -8  -3    0.47    0.07
   0  -8  -3    0.15    0.04
   0  -8  -3    0.23    0.06
   0  -8  -3    0.18    0.06
   0  -8   3    0.23    0.11
   0  -8   3   -0.04    0.14
   0  -8   3    0.22    0.05
   0  -8   3    0.11    0.07
   0  -8   3    0.32    0.05
   0  -8   3    0.11    0.12
   0   8   4    5.18    0.23
   0   8   4    6.20    0.28
   0   8   4    7.00    0.25
   0   8   4    5.32    0.22
   0   8   4    6.29    0.24
   0   8   4    5.90    0.24
   0   8  -4    5.51    0.23
   0   8  -4    6.15    0.27
   0   8  -4    6.40    0.26
   0   8  -4    6.46    0.23
   0   8  -4    5.74    0.25
   0   8  -4    5.97    0.23
   0   8  -4    6.09    0.24
   0  -8  -4    4.60    0.70
   0  -8  -4    5.24    0.22
   0  -8  -4    6.25    0.24
   0  -8  -4    5.07    0.27
   0  -8  -4    5.47    0.25
   0  -8  -4    6.03    0.24
   0  -8  -4    6.04    0.25
   0  -8   4    5.28    0.27
   0  -8   4    6.10    0.34
   0  -8   4    6.32    0.26
   0  -8   4    5.95    0.29
   0  -8   4    5.96    0.23
   0  -8   4    5.54    0.27
   0   8   5    3.24    0.17
   0   8   5    4.04    0.26
   0   8   5    3.39    0.17
   0   8   5    3.38    0.16
   0   8   5    3.54    0.15
   0   8   5    3.82    0.18
   0   8   5    3.74    0.18
   0   8  -5    3.16    0.17
   0   8  -5    3.42    0.19
   0   8  -5    3.43    0.15
   0   8  -5    3.30    0.16
   0   8  -5    3.75    0.16
   0   8  -5    3.19    0.17
   0  -8  -5    2.56    0.91
   0  -8  -5    3.27    0.15
   0  -8  -5    4.10    0.17
   0  -8  -5    3.32    0.22
   0  -8  -5    3.79    0.17
   0  -8  -5    4.23    0.19
   0  -8  -5    3.72    0.16
   0  -8   5    3.89    0.24
   0  -8   5    3.23    0.16
   0  -8   5    3.89    0.21
   0  -8   5    3.51    0.16
   0  -8   5    3.76    0.21
   0   8   6    5.95    0.25
   0   8   6    6.81    0.39
   0   8   6    5.20    0.24
   0   8   6    5.78    0.23
   0   8   6    5.18    0.22
   0   8   6    5.77    0.23
   0   8   6    5.83    0.25
   0   8  -6    5.40    0.24
   0   8  -6    5.22    0.24
   0   8  -6    5.37    0.24
   0   8  -6    5.89    0.22
   0   8  -6    5.48    0.24
   0   8  -6    5.85    0.23
   0   8  -6    6.00    0.25
   0   8  -6    5.95    0.23
   0  -8  -6    5.57    0.23
   0  -8  -6    6.82    1.01
   0  -8  -6    5.72    0.22
   0  -8  -6    6.36    0.24
   0  -8  -6    4.91    0.34
   0  -8  -6    5.90    0.26
   0  -8  -6    5.85    0.27
   0  -8   6    5.86    0.31
   0  -8   6    6.39    0.37
   0  -8   6    5.95    0.26
   0  -8   6    6.26    0.29
   0  -8   6    5.98    0.22
   0  -8   6    5.68    0.28
   0   8   7    2.33    0.14
   0   8   7    2.75    0.30
   0   8   7    2.46    0.16
   0   8   7    1.90    0.12
   0   8   7    2.65    0.12
   0   8   7    2.48    0.14
   0   8   7    2.30    0.15
   0   8  -7    2.50    0.17
   0   8  -7    1.75    0.15
   0   8  -7    2.42    0.14
   0   8  -7    1.95    0.11
   0   8  -7    2.68    0.16
   0   8  -7    2.24    0.13
   0   8  -7    1.96    0.15
   0   8  -7    2.09    0.14
   0  -8  -7    1.98    0.11
   0  -8  -7    2.69    1.04
   0  -8  -7    2.16    0.11
   0  -8  -7    2.62    0.14
   0  -8  -7    2.32    0.23
   0  -8  -7    2.15    0.13
   0  -8  -7    2.46    0.14
   0  -8   7    1.90    0.14
   0  -8   7    1.80    0.36
   0  -8   7    2.28    0.20
   0  -8   7    2.00    0.12
   0  -8   7    2.48    0.19
   0   8   8    0.55    0.09
   0   8   8    0.50    0.28
   0   8   8    0.76    0.11
   0   8   8    0.59    0.09
   0   8   8    0.50    0.07
   0   8   8    0.62    0.09
   0   8   8    0.70    0.08
   0   8  -8    0.95    0.12
   0   8  -8    0.50    0.10
   0   8  -8    0.80    0.09
   0   8  -8    0.37    0.08
   0   8  -8    0.64    0.09
   0   8  -8    0.56    0.08
   0   8  -8    0.54    0.11
   0  -8  -8    0.56    0.08
   0  -8  -8    0.22    0.97
   0  -8  -8    0.72    0.07
   0  -8  -8    0.60    0.10
   0  -8  -8    0.77    0.21
   0  -8  -8    0.58    0.09
   0  -8  -8    0.78    0.10
   0  -8   8    0.72    0.10
   0  -8   8    0.27    0.29
   0  -8   8    0.77    0.16
   0  -8   8    0.83    0.09
   0  -8   8    0.65    0.17
   0   8   9    0.31    0.08
   0   8   9    0.09    0.13
   0   8   9    0.12    0.07
   0   8   9    0.10    0.06
   0   8   9    0.02    0.09
   0   8   9    0.23    0.08
   0   8  -9    0.20    0.17
   0   8  -9    0.16    0.10
   0   8  -9   -0.04    0.12
   0  -8  -9    0.51    1.02
   0  -8  -9    0.00    0.05
   0  -8  -9    0.12    0.07
   0  -8  -9    0.31    0.21
   0  -8  -9    0.45    0.10
   0  -8  -9    0.18    0.09
   0  -8   9    0.15    0.13
   0  -8   9    0.04    0.22
   0  -8   9    0.14    0.10
   0   8  10    3.40    0.22
   0   8  10    2.74    0.18
   0   8  10    3.11    0.17
   0   8 -10    3.49    0.25
   0   8 -10    3.02    0.18
   0   8 -10    2.86    0.19
   0  -8 -10    3.40    0.92
   0  -8 -10    3.34    0.39
   0  -8 -10    3.44    0.24
   0  -8 -10    3.07    0.22
   0  -8  10    2.41    0.22
   0  -8  10    2.76    0.17
   0   8  11    2.95    0.20
   0   8  11    2.89    0.16
   0   8 -11    3.13    0.24
   0   8 -11    3.15    0.20
   0   8 -11    2.46    0.19
   0  -8 -11    2.41    0.83
   0  -8 -11    2.11    0.30
   0  -8 -11    3.24    0.20
   0  -8  11    2.50    0.24
   0  -8  11    3.08    0.17
   0   8  12   11.33    0.45
   0   8  12   12.30    0.44
   0   8 -12   11.74    0.54
   0   8 -12   11.96    0.48
   0   8 -12   11.34    0.47
   0  -8 -12    8.97    1.01
   0  -8 -12   12.09    0.61
   0  -8 -12   11.49    0.46
   0  -8  12    9.87    0.58
   0  -8  12   11.48    0.45
   0   8  13    0.78    0.14
   0   8  13    0.79    0.13
   0   8 -13    0.70    0.16
   0   8 -13    0.82    0.14
   0   8 -13    0.81    0.14
   0  -8 -13    0.32    0.66
   0  -8 -13    0.24    0.25
   0  -8 -13    0.62    0.18
   0  -8  13    1.02    0.16
   0  -8  13    0.59    0.12
   0   8  14   19.08    0.71
   0   8 -14   22.56    0.94
   0   8 -14   19.61    0.76
   0   8 -14   19.25    0.78
   0  -8 -14   14.40    1.31
   0  -8 -14   19.54    0.80
   0  -8  14   20.10    0.87
   0  -8  14   18.83    0.73
   0   8  15    8.10    0.35
   0   8 -15    9.00    0.51
   0   8 -15    7.74    0.43
   0  -8 -15    8.71    0.77
   0  -8 -15    7.76    0.40
   0  -8  15    9.55    0.46
   0  -8  15    8.39    0.39
   0   8  16   41.14    1.28
   0   8 -16   38.84    1.60
   0   8 -16   37.77    1.34
   0  -8 -16   35.24    1.89
   0  -8 -16   38.86    1.46
   0  -8  16   38.90    1.50
   0  -8  16   36.43    1.34
   0   8  17   -0.06    0.12
   0   8  17    0.02    0.10
   0   8 -17    0.14    0.16
   0   8 -17    1.08    0.20
   0  -8 -17    0.10    0.45
   0  -8 -17    0.29    0.15
   0  -8  17    0.30    0.17
   0  -8  17    0.74    0.16
   0   8  18    4.30    0.23
   0   8 -18    4.23    0.27
   0   8 -18    4.01    0.28
   0  -8 -18    5.06    0.62
   0  -8 -18    4.91    0.29
   0  -8  18    4.03    0.38
   0   8  19   32.35    1.24
   0   8  19   32.02    1.06
   0   8 -19   34.80    1.16
   0   8 -19   31.24    1.14
   0  -8 -19   31.26    1.71
   0  -8  19   25.51    1.44
   0   8  20   15.04    0.70
   0   8  20   16.18    0.57
   0   8 -20   16.07    0.62
   0   8 -20   13.66    0.56
   0  -8 -20   18.09    0.96
   0  -8  20   14.13    0.70
   0   8  21    0.24    0.09
   0   8  21   -0.07    0.06
   0   8 -21    0.08    0.06
   0  -8 -21    0.13    0.18
   0  -8  21   -0.06    0.15
   0  10   0   54.28    1.75
   0  10   0   57.65    1.69
   0  10   0   50.79    1.68
   0  10   0   53.46    1.66
   0  10   0   49.82    1.66
   0  10   0   48.80    1.65
   0 -10   0   49.02    1.93
   0 -10   0   50.32    1.68
   0 -10   0   55.80    1.66
   0 -10   0   54.75    1.70
   0 -10   0   45.14    1.76
   0  10   1    0.01    0.06
   0  10   1    0.38    0.07
   0  10   1    0.18    0.12
   0  10   1    0.41    0.07
   0  10   1    0.40    0.07
   0  10   1    0.16    0.04
   0  10   1    0.21    0.06
   0  10   1    0.32    0.07
   0  10  -1    0.18    0.08
   0  10  -1   -0.07    0.07
   0  10  -1    0.21    0.06
   0  10  -1    0.08    0.08
   0 -10  -1    0.85    0.41
   0 -10  -1    0.05    0.08
   0 -10  -1    0.33    0.07
   0 -10  -1    0.24    0.08
   0 -10  -1    0.33    0.07
   0 -10   1    0.69    0.32
   0 -10   1   -0.01    0.15
   0 -10   1    0.37    0.08
   0 -10   1    0.11    0.04
   0 -10   1    0.25    0.11
   0  10   2   35.36    1.06
   0  10   2   29.02    1.05
   0  10   2   31.37    1.09
   0  10   2   31.13    1.05
   0  10   2   32.14    1.04
   0  10   2   34.66    1.05
   0  10   2   29.88    1.05
   0  10  -2   32.47    1.05
   0  10  -2   31.79    1.07
   0  10  -2   29.50    1.09
   0  10  -2   33.82    1.05
   0  10  -2   30.25    1.03
   0  10  -2   33.90    1.11
   0  10  -2   29.51    1.03
   0 -10  -2   25.71    1.47
   0 -10  -2   32.96    1.06
   0 -10  -2   29.83    1.03
   0 -10  -2   33.99    1.05
   0 -10  -2   33.19    1.29
   0 -10   2   29.51    1.21
   0 -10   2   33.87    1.04
   0 -10   2   33.36    1.12
   0 -10   2   31.52    1.06
   0 -10   2   33.53    1.09
   0  10   3    3.23    0.18
   0  10   3    3.97    0.22
   0  10   3    2.95    0.17
   0  10   3    3.45    0.15
   0  10   3    3.97    0.18
   0  10  -3    3.59    0.16
   0  10  -3    3.17    0.16
   0  10  -3    2.67    0.19
   0  10  -3    3.29    0.16
   0  10  -3    3.46    0.16
   0  10  -3    3.51    0.17
   0  10  -3    3.75    0.17
   0  10  -3    3.11    0.17
   0 -10  -3    2.79    0.66
   0 -10  -3    3.99    0.20
   0 -10  -3    3.57    0.16
   0 -10  -3    3.69    0.18
   0 -10  -3    3.57    0.19
   0 -10   3    3.03    0.28
   0 -10   3    3.72    0.25
   0 -10   3    3.09    0.16
   0 -10   3    3.84    0.20
   0 -10   3    3.09    0.16
   0 -10   3    3.93    0.21
   0  10   4    2.09    0.16
   0  10   4    2.04    0.16
   0  10   4    1.82    0.12
   0  10   4    1.98    0.11
   0  10   4    1.91    0.13
   0  10   4    2.10    0.13
   0  10  -4    1.92    0.12
   0  10  -4    1.83    0.12
   0  10  -4    2.25    0.15
   0  10  -4    2.26    0.13
   0  10  -4    2.31    0.13
   0  10  -4    1.76    0.12
   0 -10  -4    0.97    1.03
   0 -10  -4    1.92    0.14
   0 -10  -4    1.97    0.12
   0 -10  -4    2.76    0.15
   0 -10  -4    2.19    0.19
   0 -10  -4    1.90    0.13
   0 -10  -4    2.35    0.13
   0 -10   4    1.74    0.24
   0 -10   4    2.97    0.24
   0 -10   4    2.69    0.13
   0 -10   4    2.40    0.17
   0 -10   4    2.29    0.12
   0 -10   4    2.03    0.16
   0  10   5  203.68    6.14
   0  10   5  174.34    5.84
   0  10   5  178.00    5.82
   0  10   5  181.33    5.81
   0  10   5  202.12    5.96
   0  10   5  169.96    5.82
   0  10  -5  182.32    6.06
   0  10  -5  170.28    5.86
   0  10  -5  189.89    5.84
   0  10  -5  175.10    5.86
   0  10  -5  186.05    5.92
   0  10  -5  196.71    5.97
   0  10  -5  178.62    5.79
   0 -10  -5  169.44    8.41
   0 -10  -5  201.66    6.02
   0 -10  -5  180.31    5.78
   0 -10  -5  208.76    5.95
   0 -10  -5  171.80    5.98
   0 -10  -5  191.42    5.91
   0 -10  -5  198.70    5.99
   0 -10   5  202.37    6.32
   0 -10   5  197.27    5.89
   0 -10   5  186.00    5.84
   0 -10   5  193.73    5.94
   0  10   6   33.48    1.17
   0  10   6   35.20    1.17
   0  10   6   35.02    1.15
   0  10   6   39.05    1.21
   0  10   6   32.22    1.18
   0  10  -6   36.13    1.19
   0  10  -6   33.55    1.18
   0  10  -6   36.33    1.15
   0  10  -6   33.82    1.17
   0  10  -6   36.03    1.20
   0  10  -6   37.31    1.23
   0  10  -6   35.21    1.19
   0 -10  -6   39.32    2.27
   0 -10  -6   33.80    1.15
   0 -10  -6   31.46    1.30
   0 -10  -6   38.56    1.20
   0 -10  -6   36.50    1.20
   0 -10   6   36.25    1.24
   0 -10   6   38.02    1.16
   0 -10   6   36.55    1.16
   0 -10   6   36.30    1.29
   0  10   7   36.97    1.35
   0  10   7   38.91    1.31
   0  10   7   39.49    1.34
   0  10   7   41.60    1.35
   0  10  -7   42.45    1.52
   0  10  -7   39.26    1.36
   0  10  -7   41.76    1.30
   0  10  -7   40.38    1.36
   0  10  -7   41.56    1.42
   0  10  -7   38.37    1.35
   0 -10  -7   45.61    2.99
   0 -10  -7   40.24    1.35
   0 -10  -7   40.20    1.50
   0 -10  -7   41.37    1.39
   0 -10   7   41.24    1.31
   0 -10   7   40.40    1.34
   0 -10   7   47.63    1.65
   0  10   8   31.34    1.09
   0  10   8   32.24    1.06
   0  10   8   31.10    1.11
   0  10  -8   31.81    1.15
   0  10  -8   32.87    1.09
   0  10  -8   33.04    1.10
   0  10  -8   33.05    1.11
   0  10  -8   31.86    1.10
   0 -10  -8   23.66    2.46
   0 -10  -8   32.43    1.10
   0 -10  -8   32.09    1.22
   0 -10  -8   31.21    1.15
   0 -10   8   33.11    1.23
   0 -10   8   28.61    1.08
   0 -10   8   33.77    1.07
   0  10   9   79.41    2.47
   0  10   9   74.10    2.48
   0  10   9   74.59    2.61
   0  10  -9   72.94    2.54
   0  10  -9   80.32    2.47
   0  10  -9   79.18    2.57
   0 -10  -9   71.12    3.51
   0 -10  -9   77.25    2.51
   0 -10  -9   73.43    2.75
   0 -10  -9   76.16    2.65
   0 -10   9   80.66    2.77
   0 -10   9   80.61    2.45
   0  10  10    0.17    0.12
   0  10  10    0.52    0.14
   0  10  10    0.04    0.07
   0  10  10    0.08    0.07
   0  10 -10    0.09    0.13
   0  10 -10    0.12    0.09
   0  10 -10    0.68    0.12
   0 -10 -10   -0.22    0.98
   0 -10 -10    0.11    0.07
   0 -10 -10    0.16    0.25
   0 -10 -10    0.02    0.10
   0 -10  10    0.28    0.25
   0  10  11   -0.06    0.10
   0  10  11    0.05    0.08
   0  10  11    0.39    0.09
   0  10 -11    0.53    0.18
   0  10 -11    0.16    0.10
   0  10 -11    0.26    0.12
   0 -10 -11   -0.38    0.86
   0 -10 -11    0.19    0.29
   0 -10 -11    0.09    0.17
   0 -10  11    0.25    0.22
   0 -10  11    0.11    0.09
   0  10  12    2.07    0.18
   0  10  12    1.82    0.15
   0  10 -12    2.11    0.19
   0  10 -12    2.22    0.21
   0  10 -12    2.00    0.25
   0 -10 -12    2.50    0.80
   0 -10 -12    1.41    0.47
   0 -10 -12    1.77    0.18
   0 -10  12    2.01    0.27
   0 -10  12    1.93    0.20
   0  10  13    2.35    0.21
   0  10  13    2.50    0.17
   0  10 -13    3.27    0.22
   0  10 -13    2.53    0.21
   0  10 -13    2.65    0.20
   0 -10 -13    2.69    0.81
   0 -10 -13    2.40    0.38
   0 -10 -13    3.04    0.24
   0 -10  13    1.83    0.27
   0 -10  13    2.94    0.19
   0  10  14    0.06    0.20
   0  10  14    0.05    0.14
   0  10 -14    0.13    0.19
   0  10 -14    0.15    0.13
   0  10 -14    0.34    0.14
   0 -10 -14    0.42    1.03
   0 -10 -14    0.06    0.20
   0 -10  14    0.17    0.24
   0 -10  14   -0.07    0.11
   0  10  15    6.39    0.40
   0  10  15    5.77    0.27
   0  10 -15    5.25    0.32
   0  10 -15    5.26    0.30
   0 -10 -15    4.19    0.95
   0 -10 -15    5.52    0.32
   0 -10  15    6.00    0.46
   0 -10  15    6.10    0.33
   0  10  16    3.27    0.31
   0  10  16    2.57    0.17
   0  10 -16    3.03    0.25
   0  10 -16    2.14    0.20
   0 -10 -16    5.44    0.86
   0 -10 -16    3.11    0.23
   0 -10  16    2.81    0.29
   0 -10  16    3.31    0.21
   0  10  17   21.45    1.32
   0  10  17   21.81    0.76
   0  10 -17   24.54    0.94
   0  10 -17   21.72    0.86
   0 -10 -17   22.02    1.64
   0 -10 -17   22.45    0.83
   0 -10  17   19.92    0.92
   0 -10  17   21.38    0.80
   0  10  18    2.36    0.22
   0  10  18    1.86    0.16
   0  10 -18    1.48    0.15
   0 -10 -18    1.41    0.65
   0 -10  18    2.22    0.29
   0 -10  18    1.60    0.15
   0  10  19   22.41    0.83
   0  10 -19   23.10    0.87
   0 -10 -19   26.46    1.34
   0 -10  19   22.50    0.94
   0 -10  19   22.92    0.80
   0  10  20    2.39    0.16
   0  10  20    1.92    0.14
   0  10 -20    2.00    0.14
   0 -10 -20    2.40    0.31
   0 -10  20    1.85    0.30
   0 -10  20    2.47    0.15
   0  12   0    0.19    0.09
   0  12   0    0.19    0.11
   0  12   0    0.58    0.14
   0 -12   0    0.03    0.50
   0 -12   0    0.19    0.08
   0  12   1  175.09    5.51
   0  12   1  184.02    5.52
   0  12   1  173.03    5.57
   0  12  -1  178.13    5.52
   0  12  -1  176.62    5.51
   0  12  -1  178.68    5.49
   0 -12  -1  161.72    6.37
   0 -12  -1  178.48    5.50
   0 -12   1  168.79    6.44
   0 -12   1  178.73    5.56
   0  12   2   13.71    0.51
   0  12   2   10.68    0.42
   0  12   2   11.83    0.45
   0  12  -2   11.95    0.46
   0  12  -2   10.94    0.44
   0  12  -2   12.39    0.45
   0 -12  -2    8.16    0.99
   0 -12  -2   11.78    0.44
   0 -12   2   11.37    0.44
   0  12   3  112.86    3.75
   0  12   3  120.01    3.72
   0  12   3  119.40    3.77
   0  12  -3  127.43    3.82
   0  12  -3  118.02    3.75
   0  12  -3  114.89    3.71
   0  12  -3  119.76    3.73
   0 -12  -3  106.47    4.47
   0 -12  -3  116.53    3.81
   0 -12  -3  122.90    3.91
   0  12   4   64.88    2.17
   0  12   4   67.19    2.16
   0  12   4   68.50    2.21
   0  12  -4   73.10    2.16
   0  12  -4   68.24    2.22
   0  12  -4   66.40    2.16
   0  12  -4   72.53    2.29
   0  12  -4   64.78    2.22
   0 -12  -4   66.40    2.20
   0 -12  -4   67.32    2.33
   0 -12   4   66.02    2.47
   0 -12   4   69.33    2.26
   0  12   5   20.86    0.81
   0  12   5   22.18    0.74
   0  12   5   21.28    0.80
   0  12  -5   24.47    0.82
   0  12  -5   20.85    0.78
   0  12  -5   22.47    0.77
   0  12  -5   23.22    0.83
   0  12  -5   21.83    0.80
   0 -12  -5   16.61    1.88
   0 -12  -5   23.76    0.81
   0 -12  -5   22.75    0.89
   0 -12  -5   23.22    0.83
   0 -12   5   20.29    0.98
   0 -12   5   23.77    0.87
   0  12   6   24.00    0.89
   0  12   6   23.20    0.80
   0  12   6   22.22    0.78
   0  12   6   22.95    0.82
   0  12  -6   24.14    0.81
   0  12  -6   22.54    0.84
   0  12  -6   22.65    0.80
   0  12  -6   25.20    0.89
   0  12  -6   23.77    0.94
   0 -12  -6   21.74    2.12
   0 -12  -6   24.23    0.82
   0 -12  -6   21.36    0.95
   0 -12  -6   23.61    0.88
   0 -12   6   23.24    1.03
   0 -12   6   24.37    0.87
   0  12   7   84.27    2.75
   0  12  -7   79.65    2.73
   0  12  -7   82.37    2.70
   0  12  -7   80.59    2.74
   0 -12  -7   70.64    4.36
   0 -12  -7   86.91    2.64
   0 -12  -7   82.82    2.86
   0 -12  -7   83.53    3.00
   0 -12   7   86.45    2.80
   0  12   8   21.68    0.75
   0  12   8   22.27    0.78
   0  12  -8   21.24    0.78
   0  12  -8   20.85    0.75
   0 -12  -8   15.33    1.99
   0 -12  -8   22.53    0.76
   0 -12  -8   20.17    0.99
   0 -12  -8   22.88    0.86
   0 -12   8   22.67    1.15
   0 -12   8   22.74    0.80
   0  12   9   13.46    0.56
   0  12   9   13.44    0.49
   0  12   9   13.60    0.57
   0  12  -9   13.83    0.53
   0  12  -9   13.64    0.57
   0 -12  -9   12.51    1.63
   0 -12  -9   14.56    0.54
   0 -12  -9   12.17    0.79
   0 -12  -9   14.83    0.66
   0 -12   9   13.40    0.75
   0 -12   9   13.27    0.52
   0  12  10    4.59    0.30
   0  12  10    4.40    0.28
   0  12  10    4.76    0.22
   0  12 -10    4.64    0.25
   0  12 -10    4.95    0.28
   0 -12 -10    3.02    1.28
   0 -12 -10    4.50    0.24
   0 -12 -10    5.56    0.48
   0 -12 -10    4.74    0.28
   0 -12  10    4.80    0.55
   0 -12  10    4.88    0.25
   0  12  11   20.91    0.70
   0  12 -11   19.97    0.73
   0  12 -11   19.98    0.75
   0 -12 -11   17.51    1.72
   0 -12 -11   18.75    0.95
   0 -12 -11   19.29    0.87
   0 -12  11   16.36    0.84
   0 -12  11   19.33    0.70
   0  12  12   59.75    1.94
   0  12 -12   62.39    1.95
   0  12 -12   61.33    2.15
   0 -12 -12   56.44    2.67
   0 -12 -12   57.29    2.33
   0 -12 -12   56.55    2.16
   0 -12  12   50.60    2.05
   0 -12  12   59.22    1.98
   0  12  13   76.09    2.53
   0  12 -13   78.49    2.50
   0  12 -13   78.61    2.75
   0 -12 -13   69.85    3.70
   0 -12 -13   73.67    2.90
   0 -12 -13   78.31    2.63
   0 -12  13   75.99    2.67
   0  12  14    0.14    0.20
   0  12  14   -0.01    0.13
   0  12 -14    0.28    0.13
   0  12 -14    0.34    0.18
   0 -12 -14    0.13    0.82
   0 -12 -14    0.28    0.15
   0 -12  14    0.46    0.35
   0 -12  14    0.48    0.16
   0  12  15   62.23    2.07
   0  12 -15   63.46    2.15
   0 -12 -15   61.32    2.14
   0 -12  15   66.25    2.61
   0 -12  15   66.87    2.16
   0  12  16   -0.06    0.19
   0  12  16    0.09    0.08
   0  12 -16    0.08    0.15
   0 -12 -16    2.00    0.78
   0 -12 -16    0.04    0.13
   0 -12  16    0.49    0.29
   0 -12  16    0.05    0.14
   0  12  17   17.63    0.86
   0  12  17   15.94    0.63
   0  12 -17   17.54    0.65
   0 -12 -17   17.86    1.50
   0 -12  17   16.44    0.96
   0 -12  17   17.25    0.62
   0  12  18    0.41    0.10
   0  12  18    0.18    0.09
   0  12 -18    0.55    0.10
   0  12 -18    0.21    0.09
   0 -12 -18    0.51    0.33
   0 -12  18    0.53    0.30
   0 -12  18    0.48    0.10
   0  12  19    1.63    0.12
   0  12  19    1.34    0.10
   0  12 -19    1.26    0.12
   0  12 -19    1.17    0.10
   0 -12 -19    1.43    0.29
   0 -12  19    1.28    0.36
   0 -12  19    1.29    0.10
   0  14   0   63.12    2.11
   0  14   0   62.54    2.06
   0  14   0   66.38    2.11
   0 -14   0   63.44    2.11
   0  14   1   69.80    2.38
   0  14   1   73.95    2.40
   0  14   1   73.49    2.36
   0  14  -1   72.70    2.49
   0  14  -1   76.47    2.37
   0  14  -1   74.45    2.57
   0 -14  -1   63.51    3.40
   0 -14  -1   75.21    2.38
   0 -14   1   75.22    2.60
   0  14   2    2.93    0.18
   0  14   2    2.18    0.20
   0  14   2    3.20    0.20
   0  14   2    2.19    0.18
   0  14  -2    3.21    0.19
   0  14  -2    3.30    0.24
   0  14  -2    2.45    0.19
   0  14  -2    1.96    0.21
   0 -14  -2    2.57    1.11
   0 -14  -2    2.48    0.16
   0 -14  -2    2.73    0.28
   0 -14   2    2.61    0.72
   0 -14   2    2.58    0.18
   0  14   3   75.42    2.68
   0  14   3   84.61    2.67
   0  14   3   85.65    2.75
   0  14  -3   91.82    2.66
   0  14  -3   82.56    2.73
   0  14  -3   82.75    2.68
   0  14  -3   84.60    2.71
   0 -14  -3   85.24    2.69
   0 -14  -3   82.40    2.85
   0 -14   3   73.62    3.17
   0 -14   3   81.86    2.65
   0  14   4  117.67    4.13
   0  14   4  129.71    4.03
   0  14   4  128.47    4.03
   0  14  -4  136.68    4.07
   0  14  -4  124.11    4.06
   0  14  -4  127.83    4.10
   0  14  -4  124.03    4.16
   0 -14  -4  132.50    4.07
   0 -14  -4  128.92    4.21
   0 -14   4  128.21    4.75
   0  14   5   14.09    0.57
   0  14   5   12.70    0.52
   0  14   5   13.24    0.53
   0  14  -5   13.55    0.53
   0  14  -5   13.60    0.54
   0  14  -5   12.16    0.54
   0  14  -5   14.49    0.56
   0 -14  -5   13.98    2.47
   0 -14  -5   13.91    0.51
   0 -14  -5   13.87    0.73
   0 -14   5   14.17    0.96
   0  14   6   14.06    0.60
   0  14   6   13.54    0.57
   0  14  -6   16.06    0.59
   0  14  -6   15.17    0.76
   0  14  -6   15.22    0.58
   0  14  -6   15.51    0.60
   0 -14  -6   13.63    2.27
   0 -14  -6   15.84    0.58
   0 -14  -6   15.49    0.72
   0 -14   6   13.29    0.98
   0  14   7    0.11    0.17
   0  14   7    0.32    0.15
   0  14   7    0.18    0.10
   0  14   7    0.58    0.14
   0  14  -7    0.30    0.10
   0  14  -7    0.64    0.20
   0  14  -7    0.32    0.12
   0  14  -7    0.46    0.12
   0  14  -7    0.33    0.13
   0 -14  -7   -0.52    1.59
   0 -14  -7    0.27    0.09
   0 -14  -7    0.50    0.29
   0 -14   7    0.86    0.45
   0  14   8    0.79    0.15
   0  14   8    0.09    0.20
   0  14   8    0.31    0.11
   0  14   8    0.41    0.15
   0  14  -8    0.20    0.10
   0  14  -8    0.10    0.11
   0  14  -8    0.18    0.10
   0  14  -8    0.21    0.12
   0 -14  -8    1.69    1.50
   0 -14  -8    0.23    0.10
   0 -14  -8    0.41    0.31
   0 -14   8    0.13    0.42
   0 -14   8    0.11    0.10
   0  14   9    8.74    0.46
   0  14   9   10.32    0.40
   0  14   9   10.47    0.43
   0  14  -9    9.77    0.40
   0  14  -9   10.21    0.43
   0  14  -9   11.00    0.48
   0 -14  -9   10.70    1.81
   0 -14  -9   11.32    0.50
   0 -14  -9    8.48    0.70
   0 -14  -9    9.77    0.48
   0 -14   9   12.48    0.83
   0 -14   9   10.36    0.43
   0  14  10   23.46    0.98
   0  14  10   23.56    0.87
   0  14 -10   24.68    0.86
   0  14 -10   24.06    0.86
   0  14 -10   25.08    0.86
   0 -14 -10   18.88    2.03
   0 -14 -10   23.27    0.85
   0 -14 -10   24.66    1.10
   0 -14 -10   25.01    0.96
   0 -14  10   21.44    1.27
   0 -14  10   23.21    0.83
   0  14  11   49.20    1.78
   0  14 -11   53.62    1.84
   0  14 -11   52.87    1.78
   0  14 -11   54.35    1.79
   0 -14 -11   53.30    3.23
   0 -14 -11   56.14    2.45
   0 -14 -11   50.84    1.83
   0 -14  11   53.08    1.74
   0  14  12    0.94    0.15
   0  14  12    0.65    0.13
   0  14 -12    0.69    0.16
   0  14 -12    0.59    0.16
   0  14 -12    0.56    0.13
   0 -14 -12    1.13    0.83
   0 -14 -12    0.52    0.31
   0 -14 -12    0.66    0.21
   0 -14  12    0.35    0.48
   0 -14  12    0.54    0.13
   0  14  13    6.20    0.38
   0  14  13    6.42    0.27
   0  14 -13    7.28    0.36
   0  14 -13    6.01    0.31
   0  14 -13    6.42    0.32
   0 -14 -13    5.74    0.86
   0 -14 -13    6.62    0.32
   0 -14  13    6.52    0.67
   0 -14  13    5.81    0.28
   0  14  14   12.99    0.50
   0  14 -14   14.06    0.56
   0  14 -14   14.91    0.56
   0 -14 -14   18.81    1.31
   0 -14 -14   13.91    0.59
   0 -14  14   15.02    1.00
   0 -14  14   13.80    0.52
   0  14  15    2.29    0.22
   0  14  15    1.93    0.14
   0  14 -15    2.05    0.15
   0  14 -15    1.56    0.11
   0  14 -15    1.97    0.15
   0 -14 -15    2.50    0.55
   0 -14 -15    2.03    0.19
   0 -14  15    2.99    0.47
   0 -14  15    2.05    0.16
   0  14  16    4.80    0.34
   0  14  16    4.21    0.20
   0  14 -16    5.22    0.23
   0  14 -16    3.96    0.21
   0 -14 -16    6.99    0.63
   0 -14  16    3.72    0.45
   0 -14  16    4.38    0.23
   0  14 -17   16.45    0.62
   0  14 -17   15.20    0.58
   0 -14  17   18.05    0.97
   0 -14  17   14.56    0.57
   0  16   0    0.84    0.23
   0  16   0    1.20    0.14
   0  16   0    0.66    0.15
   0 -16   0    1.00    0.18
   0 -16   0    0.90    0.24
   0  16   1  157.37    5.04
   0  16   1  160.02    4.90
   0  16   1  156.07    4.96
   0  16  -1  153.73    4.96
   0  16  -1  151.52    4.91
   0  16  -1  155.63    5.00
   0 -16  -1  157.40    5.05
   0 -16  -1  158.88    5.10
   0 -16   1  145.00    6.10
   0 -16   1  161.68    4.93
   0  16   2   22.12    0.84
   0  16   2   23.48    0.79
   0  16   2   22.43    0.89
   0  16  -2   22.89    0.84
   0  16  -2   23.72    0.81
   0  16  -2   21.04    0.82
   0 -16  -2   19.52    2.01
   0 -16  -2   22.82    0.84
   0 -16  -2   21.52    0.92
   0  16   3    0.29    0.13
   0  16   3    0.15    0.14
   0  16   3    0.45    0.12
   0  16   3    0.13    0.13
   0  16  -3    0.98    0.18
   0  16  -3    0.09    0.10
   0  16  -3    0.12    0.11
   0 -16  -3   -0.33    1.45
   0 -16  -3    0.13    0.10
   0 -16  -3    0.09    0.23
   0 -16   3    0.15    0.11
   0  16   4    2.95    0.21
   0  16   4    3.53    0.25
   0  16   4    2.15    0.17
   0  16   4    2.41    0.19
   0  16  -4    2.51    0.21
   0  16  -4    2.77    0.23
   0  16  -4    2.37    0.18
   0  16  -4    2.90    0.22
   0 -16  -4    3.52    1.48
   0 -16  -4    2.65    0.18
   0 -16  -4    2.48    0.35
   0 -16   4    2.02    0.84
   0 -16   4    2.66    0.21
   0  16   5   51.54    1.90
   0  16   5   52.07    1.78
   0  16  -5   58.10    1.78
   0  16  -5   57.46    1.79
   0  16  -5   53.48    1.76
   0  16  -5   55.87    1.89
   0 -16  -5   42.07    3.23
   0 -16  -5   54.18    1.85
   0 -16  -5   51.27    1.98
   0 -16   5   51.80    2.39
   0  16   6   12.18    0.58
   0  16   6   13.76    0.56
   0  16  -6   14.76    0.54
   0  16  -6   11.91    0.54
   0  16  -6   13.50    0.53
   0  16  -6   13.02    0.53
   0 -16  -6    7.43    1.84
   0 -16  -6   15.26    0.55
   0 -16  -6   13.65    0.73
   0 -16   6   10.92    1.35
   0  16   7   11.21    0.54
   0  16   7   11.93    0.51
   0  16  -7   13.89    0.50
   0  16  -7   11.19    0.57
   0  16  -7   13.38    0.50
   0  16  -7   13.84    0.54
   0 -16  -7   14.93    2.14
   0 -16  -7   14.70    0.66
   0 -16  -7   13.61    0.72
   0 -16   7   12.29    1.04
   0  16   8    0.20    0.12
   0  16   8    0.11    0.14
   0  16   8    0.13    0.11
   0  16   8    0.15    0.12
   0  16  -8    0.09    0.11
   0  16  -8   -0.05    0.10
   0  16  -8    0.25    0.13
   0 -16  -8    0.44    1.52
   0 -16  -8    0.07    0.10
   0 -16  -8    0.15    0.29
   0 -16   8    0.37    0.57
   0  16   9   10.70    0.50
   0  16   9   12.13    0.48
   0  16   9   10.38    0.48
   0  16  -9   11.39    0.45
   0  16  -9   11.71    0.46
   0 -16  -9   10.25    1.57
   0 -16  -9   10.83    0.44
   0 -16  -9   10.46    0.65
   0 -16   9   11.28    0.92
   0  16  10   17.68    0.74
   0  16 -10   20.39    0.71
   0  16 -10   21.39    0.73
   0 -16 -10   15.80    1.58
   0 -16 -10   17.77    0.74
   0 -16 -10   21.60    0.97
   0 -16  10   20.51    1.37
   0  16  11    2.24    0.17
   0  16 -11    2.26    0.19
   0  16 -11    1.77    0.15
   0  16 -11    1.65    0.13
   0 -16 -11    2.97    0.80
   0 -16 -11    1.94    0.30
   0 -16  11    1.91    0.95
   0 -16  11    1.34    0.12
   0  16  12    0.73    0.14
   0  16 -12    1.42    0.18
   0  16 -12    0.95    0.11
   0  16 -12    0.47    0.09
   0 -16 -12    0.40    0.80
   0 -16 -12    0.67    0.35
   0 -16  12    2.00    0.87
   0 -16  12    0.43    0.08
   0  16 -13   18.78    0.69
   0  16 -13   18.78    0.68
   0 -16 -13   26.57    1.72
   0 -16  13   19.77    0.73
   0  16  14    3.95    0.25
   0  16 -14    3.37    0.18
   0 -16 -14    4.49    0.48
   0 -16  14    3.07    0.55
   0 -16  14    2.60    0.19
   0 -16  14    2.82    0.15
   0  16  15   31.00    1.29
   0  16 -15   32.50    1.08
   0 -16 -15   37.57    1.53
   0 -16  15   28.40    1.37
   0  18   0    6.22    0.33
   0  18   0    5.90    0.30
   0  18   0    6.46    0.38
   0 -18   0    6.06    0.30
   0 -18   0    6.63    0.51
   0  18   1   12.24    0.54
   0  18   1   13.67    0.49
   0  18   1   12.71    0.53
   0  18  -1   13.14    0.56
   0  18  -1   13.39    0.51
   0  18  -1   12.93    0.53
   0 -18  -1   14.39    0.53
   0 -18  -1   13.01    0.69
   0 -18   1   12.16    0.62
   0  18   2    1.07    0.18
   0  18   2    0.85    0.12
   0  18   2    0.39    0.13
   0  18  -2    0.94    0.17
   0  18  -2    0.60    0.11
   0  18  -2    0.96    0.16
   0 -18  -2    0.82    0.12
   0 -18  -2    1.06    0.29
   0 -18   2    0.83    0.13
   0 -18   2    0.38    0.23
   0  18   3    0.93    0.16
   0  18   3    1.12    0.13
   0  18   3    0.67    0.13
   0  18  -3    0.74    0.14
   0  18  -3    0.52    0.11
   0  18  -3    0.87    0.19
   0 -18  -3    0.60    0.15
   0 -18  -3    0.51    0.26
   0 -18   3    0.44    0.11
   0 -18   3    0.43    0.22
   0  18   4   14.67    0.56
   0  18   4   13.84    0.60
   0  18   4   14.03    0.57
   0  18  -4   16.45    0.60
   0  18  -4   15.15    0.58
   0  18  -4   16.73    0.59
   0  18  -4   15.85    0.66
   0 -18  -4   10.92    1.67
   0 -18  -4   15.71    0.60
   0 -18  -4   13.96    0.71
   0 -18   4   10.90    1.35
   0 -18   4   14.96    0.69
   0  18   5    2.18    0.19
   0  18   5    2.05    0.20
   0  18   5    2.18    0.16
   0  18   5    2.41    0.19
   0  18  -5    2.34    0.18
   0  18  -5    2.50    0.24
   0  18  -5    2.04    0.16
   0  18  -5    1.82    0.18
   0 -18  -5    0.28    1.37
   0 -18  -5    2.23    0.16
   0 -18  -5    1.57    0.34
   0 -18   5    0.48    0.71
   0 -18   5    2.25    0.21
   0 -18   5    1.52    0.28
   0  18   6    0.47    0.18
   0  18   6    0.39    0.13
   0  18   6    0.38    0.14
   0  18   6    0.13    0.11
   0  18  -6    0.26    0.16
   0  18  -6    0.65    0.14
   0  18  -6    0.25    0.11
   0  18  -6    0.26    0.11
   0 -18  -6   -0.80    1.85
   0 -18  -6    0.28    0.10
   0 -18  -6   -0.11    0.39
   0 -18   6    0.01    1.01
   0 -18   6    0.69    0.12
   0 -18   6    0.47    0.23
   0  18   7    1.85    0.17
   0  18   7    1.97    0.18
   0  18   7    1.81    0.14
   0  18   7    1.87    0.19
   0  18  -7    2.16    0.17
   0  18  -7    1.46    0.13
   0  18  -7    2.45    0.16
   0  18  -7    1.93    0.18
   0 -18  -7    0.45    1.40
   0 -18  -7    1.82    0.15
   0 -18  -7    1.80    0.32
   0 -18   7    0.79    0.75
   0 -18   7    2.77    0.29
   0  18   8    1.06    0.14
   0  18   8    1.03    0.15
   0  18   8    0.86    0.10
   0  18   8    0.90    0.16
   0  18  -8    0.87    0.14
   0  18  -8    1.03    0.12
   0  18  -8    0.48    0.11
   0 -18  -8    0.03    0.94
   0 -18  -8    0.98    0.14
   0 -18  -8    0.91    0.26
   0 -18   8    0.62    0.74
   0 -18   8    1.14    0.22
   0  18   9    0.87    0.13
   0  18   9    0.69    0.13
   0  18   9    0.87    0.10
   0  18   9    0.69    0.12
   0  18  -9    1.24    0.14
   0  18  -9    0.67    0.10
   0 -18  -9    0.99    0.78
   0 -18  -9    0.71    0.09
   0 -18  -9    0.99    0.32
   0 -18   9   -0.07    0.65
   0 -18   9    1.17    0.22
   0  18  10    2.89    0.18
   0  18  10    2.25    0.15
   0  18  10    2.21    0.15
   0 -18 -10    2.26    0.62
   0 -18 -10    2.38    0.31
   0 -18  10    3.11    0.75
   0 -18  10    2.63    0.23
   0  18  11    4.73    0.25
   0  18 -11    5.10    0.23
   0  18 -11    4.23    0.21
   0 -18 -11    4.77    0.61
   0 -18  11    4.47    0.70
   0 -18  11    3.56    0.28
   0  18  12    2.01    0.19
   0  18 -12    2.17    0.14
   0 -18 -12    1.80    0.40
   0 -18  12    0.77    0.48
   0  18  13    1.41    0.10
   0  18 -13    1.32    0.10
   0 -18 -13    1.42    0.22
   0 -18  13    1.01    0.44
   0  20   0    0.73    0.14
   0  20   0    0.49    0.09
   0  20   0    0.12    0.10
   0 -20   0    0.69    0.10
   0 -20   0    0.05    0.20
   0  20   1    0.03    0.11
   0  20   1   -0.01    0.07
   0  20   1    0.02    0.13
   0  20  -1   -0.10    0.10
   0  20  -1    0.15    0.10
   0  20  -1    0.05    0.09
   0 -20  -1    0.17    0.08
   0 -20  -1    0.18    0.21
   0 -20   1    0.01    0.08
   0 -20   1    0.04    0.20
   0  20   2    0.18    0.14
   0  20   2    0.70    0.13
   0  20   2    0.57    0.11
   0  20  -2    0.46    0.10
   0  20  -2    0.45    0.15
   0  20  -2    0.44    0.12
   0  20  -2    0.35    0.10
   0 -20  -2    0.35    0.12
   0 -20  -2    0.18    0.30
   0 -20   2    0.75    0.13
   0 -20   2    0.32    0.30
   0  20   3    1.37    0.13
   0  20   3    0.68    0.15
   0  20   3    1.04    0.10
   0  20   3    1.01    0.12
   0  20  -3    1.19    0.12
   0  20  -3    1.22    0.13
   0  20  -3    1.62    0.12
   0  20  -3    1.23    0.13
   0 -20  -3    1.04    1.01
   0 -20  -3    0.74    0.13
   0 -20  -3    1.35    0.25
   0 -20   3    1.26    0.12
   0 -20   3    1.44    0.25
   0  20   4    0.23    0.10
   0  20   4    0.13    0.14
   0  20   4    0.30    0.08
   0  20   4    0.27    0.13
   0  20  -4    0.26    0.10
   0  20  -4    0.05    0.08
   0  20  -4    0.33    0.08
   0  20  -4    0.19    0.11
   0 -20  -4    0.88    0.92
   0 -20  -4    0.02    0.10
   0 -20  -4    0.37    0.21
   0 -20   4   -0.39    0.86
   0 -20   4    0.19    0.07
   0 -20   4    0.21    0.19
   0  20   5    3.20    0.18
   0  20   5    2.67    0.19
   0  20   5    2.73    0.17
   0  20   5    2.70    0.16
   0  20  -5    3.05    0.18
   0  20  -5    2.20    0.16
   0  20  -5    2.71    0.15
   0  20  -5    2.41    0.16
   0 -20  -5    1.09    0.83
   0 -20  -5    3.02    0.17
   0 -20  -5    2.79    0.38
   0 -20   5    1.89    0.87
   0 -20   5    2.50    0.17
   0 -20   5    2.77    0.25
   0  20   6    0.84    0.10
   0  20   6    0.39    0.10
   0  20   6    0.62    0.08
   0  20   6    0.54    0.09
   0  20  -6    0.66    0.10
   0  20  -6    0.89    0.09
   0  20  -6    0.51    0.10
   0 -20  -6    0.17    0.63
   0 -20  -6    0.85    0.09
   0 -20  -6    0.84    0.22
   0 -20   6    1.10    0.74
   0 -20   6    0.59    0.18
   0  20   7   13.56    0.54
   0  20   7   15.26    0.63
   0  20  -7   14.29    0.51
   0  20  -7   13.48    0.53
   0 -20  -7   16.14    1.08
   0 -20   7   12.82    1.18
   0 -20   7   12.59    0.59
   0  20   8   13.79    0.50
   0  20  -8   13.66    0.50
   0 -20  -8   16.00    0.87
   0  20   9    0.42    0.06
   0  20  -9    0.43    0.06
   0 -20  -9    0.38    0.31
   0 -20   9    0.45    0.39
   1   1 -23    0.57    0.11
  -1   1  23    0.35    0.11
  -1  -1  23    0.95    0.17
   1  -1 -23    0.32    0.12
   1   1 -22    1.01    0.19
  -1   1  22    0.91    0.15
  -1   1  22    0.93    0.09
  -1  -1  22    0.63    0.16
   1  -1 -22    1.38    0.21
   1   1 -21    2.36    0.25
  -1   1  21    2.81    0.23
  -1   1  21    2.05    0.14
  -1  -1  21    2.85    0.24
   1  -1 -21    3.12    0.35
   1   1 -20   27.26    1.21
  -1   1  20   24.90    1.13
  -1   1  20   22.28    0.87
  -1  -1  20   25.56    1.12
   1  -1 -20   22.37    1.32
   1   1 -19    5.35    0.57
  -1   1  19    6.27    0.31
  -1   1  19    6.54    0.31
  -1  -1  19    6.80    0.48
  -1  -1  19    5.53    0.27
   1  -1 -19    5.54    0.50
   1   1 -18    1.48    0.34
   1   1 -18    1.99    0.24
  -1   1  18    1.60    0.20
  -1   1  18    1.83    0.15
  -1  -1  18    1.31    0.18
  -1  -1  18    1.99    0.19
   1  -1 -18    0.89    0.40
   1   1 -17   18.40    0.93
   1   1 -17   18.70    0.91
  -1   1  17   18.13    0.88
  -1   1  17   20.60    0.71
  -1  -1  17   19.37    0.72
  -1  -1  17   19.00    0.70
   1   1 -16    2.88    0.35
   1   1 -16    3.78    0.27
  -1   1  16    3.56    0.25
  -1   1  16    3.05    0.21
  -1  -1  16    4.43    0.25
  -1  -1  16    3.36    0.19
   1  -1 -16    2.21    0.47
   1  -1 -16    3.65    0.26
   1   1 -15    3.52    0.37
   1   1 -15    3.02    0.25
   1   1 -15    2.92    0.22
  -1   1  15    3.06    0.23
  -1   1  15    2.67    0.18
  -1   1  15    3.26    0.18
  -1  -1  15    2.97    0.22
   1  -1 -15    3.08    0.55
   1  -1 -15    3.45    0.27
   1  -1 -15    2.79    0.22
   1  -1 -15    2.85    0.22
   1   1 -14    8.55    0.80
   1   1 -14   11.05    0.49
   1   1 -14   11.91    0.49
  -1   1  14   11.49    0.45
  -1   1  14   11.42    0.47
  -1   1  14   11.37    0.42
  -1  -1  14   11.26    0.56
   1  -1 -14   12.00    0.71
   1  -1 -14   12.32    0.55
   1  -1 -14   10.30    0.44
   1  -1 -14   12.75    0.54
   1   1 -13    0.65    0.26
   1   1 -13    0.80    0.17
   1   1 -13    0.13    0.08
   1   1 -13    0.22    0.11
   1   1 -13    0.93    0.17
  -1   1  13    0.30    0.09
  -1   1  13    0.22    0.19
  -1   1  13    0.20    0.08
  -1   1  13    0.31    0.10
  -1   1  13    0.16    0.22
  -1  -1  13    0.28    0.09
  -1  -1  13    0.01    0.17
  -1  -1  13    0.06    0.13
  -1  -1  13    0.17    0.07
   1  -1 -13    0.37    0.30
   1  -1 -13    0.46    0.22
   1  -1 -13    0.22    0.11
   1  -1 -13    0.26    0.14
   1  -1 -13    0.08    0.14
   1   1 -12   30.42    1.11
   1   1 -12   30.26    1.45
   1   1 -12   34.20    1.17
   1   1 -12   36.10    1.16
   1   1 -12   32.35    1.14
   1   1 -12   34.24    1.17
  -1   1  12   30.98    1.29
  -1   1  12   26.38    2.28
  -1   1  12   33.81    1.18
  -1   1  12   31.51    1.12
  -1   1  12   31.61    1.19
  -1  -1  12   32.16    1.13
  -1  -1  12   28.78    2.24
  -1  -1  12   34.90    1.29
  -1  -1  12   33.19    1.09
  -1  -1  12   32.75    1.19
   1  -1 -12   31.52    1.13
   1  -1 -12   34.94    1.16
   1  -1 -12   34.39    1.14
   1  -1 -12   30.84    1.07
   1  -1 -12   31.60    1.13
   1  -1 -12   36.69    1.21
   1   1 -11    2.92    0.18
   1   1 -11    2.87    0.27
   1   1 -11    3.14    0.19
   1   1 -11    3.90    0.17
   1   1 -11    2.92    0.15
   1   1 -11    3.71    0.19
   1   1 -11    3.79    0.20
  -1   1  11    3.07    0.25
  -1   1  11    3.68    0.88
  -1   1  11    3.93    0.26
  -1   1  11    3.39    0.16
  -1   1  11    3.22    0.17
  -1   1  11    3.90    0.24
  -1  -1  11    3.59    0.17
  -1  -1  11    2.91    1.20
  -1  -1  11    4.07    0.28
  -1  -1  11    3.52    0.17
  -1  -1  11    3.54    0.15
  -1  -1  11    3.32    0.26
   1  -1 -11    3.45    0.17
   1  -1 -11    3.82    0.41
   1  -1 -11    3.25    0.21
   1  -1 -11    3.51    0.18
   1  -1 -11    3.22    0.16
   1  -1 -11    2.95    0.20
   1  -1 -11    3.67    0.19
   1   1 -10   28.57    1.09
   1   1 -10   28.96    1.25
   1   1 -10   29.70    1.06
   1   1 -10   30.13    0.99
   1   1 -10   30.71    1.04
   1   1 -10   31.23    1.06
  -1   1  10   29.99    1.16
  -1   1  10   35.68    2.01
  -1   1  10   31.15    1.11
  -1   1  10   30.11    0.99
  -1   1  10   31.57    1.08
  -1  -1  10   31.66    1.00
  -1  -1  10   26.09    1.90
  -1  -1  10   30.83    1.02
   1  -1 -10   29.05    1.00
   1  -1 -10   28.68    1.28
   1  -1 -10   31.34    1.06
   1  -1 -10   31.89    0.99
   1  -1 -10   29.70    0.99
   1  -1 -10   30.49    1.07
   1   1  -9  105.08    3.95
   1   1  -9  101.97    3.41
   1   1  -9  108.83    3.33
   1   1  -9  101.26    3.26
   1   1  -9  103.35    3.31
   1   1  -9  108.08    3.36
   1   1  -9   89.27    3.33
  -1   1   9   99.70    3.38
  -1   1   9  110.81    4.14
  -1   1   9  109.64    3.43
  -1   1   9  100.20    3.27
  -1   1   9   99.22    3.23
  -1   1   9   99.77    3.31
  -1   1   9  113.12    3.36
  -1  -1   9  100.75    3.33
  -1  -1   9  103.06    4.00
  -1  -1   9  112.17    3.51
  -1  -1   9  102.03    3.28
  -1  -1   9  104.30    3.27
  -1  -1   9  111.09    3.44
   1  -1  -9   97.55    3.27
   1  -1  -9  106.50    3.34
   1  -1  -9  104.20    3.27
   1  -1  -9   98.22    3.24
   1  -1  -9   99.44    3.28
   1  -1  -9  114.28    3.33
   1   1  -8    6.08    0.38
   1   1  -8    6.45    0.28
   1   1  -8    6.73    0.25
   1   1  -8    6.89    0.26
   1   1  -8    7.28    0.27
  -1   1   8    7.01    0.30
  -1   1   8    6.22    0.74
  -1   1   8    6.89    0.31
  -1   1   8    6.66    0.25
  -1   1   8    6.70    0.24
  -1   1   8    6.92    0.28
  -1   1   8    7.26    0.32
  -1  -1   8    6.55    0.26
  -1  -1   8    6.96    0.73
  -1  -1   8    7.47    0.33
  -1  -1   8    6.56    0.24
  -1  -1   8    6.89    0.24
  -1  -1   8    6.96    0.30
   1  -1  -8    7.41    0.25
   1  -1  -8    6.44    0.50
   1  -1  -8    6.80    0.29
   1  -1  -8    6.33    0.24
   1  -1  -8    6.41    0.25
   1  -1  -8    6.88    0.26
   1  -1  -8    7.19    0.26
   1   1  -7   12.11    0.47
   1   1  -7   12.46    0.63
   1   1  -7   13.18    0.49
   1   1  -7   13.24    0.44
   1   1  -7   12.23    0.44
   1   1  -7   13.10    0.47
   1   1  -7   12.35    0.46
  -1   1   7   12.67    0.50
  -1   1   7   14.67    1.06
  -1   1   7   14.78    0.55
  -1   1   7   12.95    0.46
  -1   1   7   13.08    0.47
  -1   1   7   15.30    0.53
  -1  -1   7   12.14    0.45
  -1  -1   7   13.68    0.86
  -1  -1   7   14.24    0.52
  -1  -1   7   12.99    0.45
  -1  -1   7   12.38    0.43
  -1  -1   7   15.05    0.50
   1  -1  -7   12.66    0.45
   1  -1  -7   14.33    0.75
   1  -1  -7   11.92    0.42
   1  -1  -7   13.93    0.58
   1  -1  -7   12.99    0.46
   1  -1  -7   13.78    0.47
   1  -1  -7   12.96    0.45
   1  -1  -7   13.56    0.46
   1   1  -6   43.27    1.57
   1   1  -6   43.93    1.77
   1   1  -6   47.32    1.53
   1   1  -6   47.26    1.50
   1   1  -6   44.57    1.51
   1   1  -6   45.49    1.52
   1   1  -6   44.40    1.57
  -1   1   6   45.32    1.49
  -1   1   6   46.02    1.95
  -1   1   6   48.94    1.58
  -1   1   6   45.55    1.50
  -1   1   6   43.72    1.55
  -1   1   6   48.67    1.51
  -1   1   6   48.65    1.54
  -1  -1   6   45.34    1.48
  -1  -1   6   51.83    1.96
  -1  -1   6   47.29    1.48
  -1  -1   6   48.13    1.47
  -1  -1   6   46.24    1.53
  -1  -1   6   46.89    1.52
   1  -1  -6   45.52    1.48
   1  -1  -6   47.59    1.90
   1  -1  -6   40.90    1.49
   1  -1  -6   48.86    1.63
   1  -1  -6   45.06    1.44
   1  -1  -6   42.55    1.51
   1  -1  -6   47.69    1.56
   1  -1  -6   49.75    1.52
   1   1  -5  318.82   10.49
   1   1  -5  341.22   11.97
   1   1  -5  340.88   10.44
   1   1  -5  326.03   10.55
   1   1  -5  308.97   10.46
   1   1  -5  347.46   10.60
   1   1  -5  366.72   10.98
  -1   1   5  334.64   10.46
  -1   1   5  373.05   11.62
  -1   1   5  294.73   10.61
  -1   1   5  370.09   10.73
  -1   1   5  314.47   10.57
  -1   1   5  313.79   10.69
  -1   1   5  350.21   10.53
  -1  -1   5  331.31   10.45
  -1  -1   5  353.96   11.10
  -1  -1   5  367.64   11.08
  -1  -1   5  332.78   10.54
  -1  -1   5  307.41   10.37
  -1  -1   5  370.82   10.59
   1  -1  -5  334.87   10.45
   1  -1  -5  331.18   10.96
   1  -1  -5  310.95   10.31
   1  -1  -5  372.19   11.15
   1  -1  -5  325.09   10.49
   1  -1  -5  335.16   10.54
   1  -1  -5  355.98   10.53
   1  -1  -5  384.27   11.25
   1   1  -4  143.48    4.85
   1   1  -4  155.48    5.10
   1   1  -4  151.05    4.75
   1   1  -4  150.53    4.86
   1   1  -4  145.06    4.84
   1   1  -4  159.45    4.91
   1   1  -4  165.45    5.04
  -1   1   4  146.89    4.85
  -1   1   4  165.75    5.35
  -1   1   4  166.34    5.03
  -1   1   4  147.58    4.82
  -1   1   4  147.09    4.83
  -1   1   4  176.92    5.06
  -1  -1   4  150.92    4.78
  -1  -1   4  170.54    5.28
  -1  -1   4  164.46    5.11
  -1  -1   4  147.29    4.81
  -1  -1   4  152.34    4.69
  -1  -1   4  134.99    4.93
  -1  -1   4  140.99    4.94
   1  -1  -4  153.49    4.80
   1  -1  -4  167.31    5.04
   1  -1  -4  149.03    4.86
   1  -1  -4  149.89    4.83
   1  -1  -4  155.28    4.79
   1  -1  -4  162.23    5.11
   1   1  -3   77.78    2.63
   1   1  -3   86.56    2.80
   1   1  -3   84.07    2.45
   1   1  -3   82.25    2.51
   1   1  -3   77.67    2.59
   1   1  -3   78.48    2.62
   1   1  -3   87.02    2.61
  -1   1   3   77.17    2.55
  -1   1   3   86.22    2.73
  -1   1   3   74.94    2.51
  -1   1   3   81.20    2.64
  -1   1   3   93.04    2.74
  -1   1   3   79.61    2.63
  -1  -1   3   79.66    2.55
  -1  -1   3   91.34    2.76
  -1  -1   3   70.21    2.50
  -1  -1   3   84.73    2.73
  -1  -1   3   73.33    2.56
  -1  -1   3   88.58    2.50
  -1  -1   3   72.21    2.71
  -1  -1   3   85.06    2.71
   1  -1  -3   77.26    2.56
   1  -1  -3   81.53    2.61
   1  -1  -3   76.78    2.59
   1  -1  -3   80.17    2.54
   1  -1  -3   82.01    2.66
   1  -1  -3   81.52    2.59
   1   1  -2  493.98   16.21
   1   1  -2  548.22   16.62
   1   1  -2  558.57   16.59
  -1   1   2  516.75   16.55
  -1   1   2  507.73   16.48
  -1   1   2  505.15   16.38
  -1   1   2  592.54   16.21
  -1   1   2  506.16   16.18
  -1  -1   2  536.29   16.29
   1  -1  -2  573.09   16.32
   1   1  -1   -0.01    0.01
   1   1  -1    0.00    0.00
   1   1  -1    0.00    0.00
   1   1  -1    0.00    0.01
   1   1  -1    0.00    0.01
  -1   1   1    0.05    0.07
  -1   1   1    0.00    0.00
  -1   1   1   -0.01    0.01
  -1   1   1    0.00    0.01
  -1   1   1    0.00    0.01
  -1  -1   1    0.00    0.01
  -1  -1   1   -0.01    0.01
  -1  -1   1    0.00    0.00
  -1  -1   1    0.00    0.01
  -1  -1   1   -0.01    0.02
   1  -1  -1    0.00    0.01
   1  -1  -1    0.00    0.00
   1  -1  -1    0.00    0.01
   1  -1  -1    0.00    0.01
   1  -1  -1    0.00    0.01
   1  -1  -1    0.03    0.01
   1  -1  -1    0.00    0.00
   1  -1  -1    0.00    0.01
   1   1   0    0.00    0.01
   1   1   0    0.00    0.01
   1   1   0    0.00    0.00
   1   1   0    0.01    0.01
   1   1   0    0.00    0.00
   1   1   0    0.00    0.01
  -1   1   0    0.01    0.01
  -1   1   0    0.00    0.01
  -1   1   0   -0.01    0.01
  -1   1   0    0.00    0.01
  -1   1   0    0.00    0.00
  -1   1   0    0.00    0.00
  -1   1   0    0.01    0.00
  -1   1   0    0.00    0.00
  -1   1   0   -0.01    0.01
  -1  -1   0    0.01    0.02
  -1  -1   0    0.00    0.01
  -1  -1   0   -0.01    0.01
  -1  -1   0    0.00    0.01
  -1  -1   0    0.00    0.01
  -1  -1   0    0.00    0.01
   1  -1   0   -0.01    0.01
   1  -1   0    0.00    0.01
   1  -1   0    0.00    0.00
   1  -1   0    0.00    0.01
   1  -1   0    0.00    0.00
   1  -1   0    0.00    0.01
   1  -1   0    0.00    0.00
   1  -1   0    0.00    0.00
   1  -1   0    0.00    0.01
   1   1   1    0.03    0.10
   1   1   1    0.00    0.01
   1   1   1    0.01    0.01
   1   1   1    0.01    0.00
  -1   1  -1    0.00    0.01
  -1   1  -1   -0.01    0.01
  -1   1  -1    0.01    0.01
  -1   1  -1    0.00    0.00
  -1   1  -1    0.00    0.01
  -1   1  -1    0.01    0.01
  -1  -1  -1   -0.01    0.00
  -1  -1  -1    0.29    0.09
  -1  -1  -1    0.00    0.01
  -1  -1  -1    0.00    0.01
  -1  -1  -1    0.00    0.00
   1  -1   1    0.00    0.02
   1  -1   1    0.01    0.01
   1  -1   1    0.00    0.01
   1  -1   1    0.00    0.00
   1  -1   1    0.00    0.01
   1  -1   1    0.00    0.01
   1   1   2   72.25    2.23
   1   1   2   78.61    2.77
   1   1   2   72.41    2.27
   1   1   2   69.19    2.36
  -1   1  -2   77.76    2.44
  -1   1  -2   72.10    2.27
  -1   1  -2   77.30    2.26
  -1   1  -2   68.71    2.29
  -1   1  -2   69.08    2.28
  -1  -1  -2   65.98    2.28
  -1  -1  -2   81.98    2.29
  -1  -1  -2   69.94    2.32
   1  -1   2   74.64    2.29
   1  -1   2   80.54    2.44
   1  -1   2   77.51    2.30
   1  -1   2   66.97    2.43
   1  -1   2   74.73    2.26
   1  -1   2   65.29    2.31
   1   1   3   21.50    0.67
   1   1   3   21.15    0.68
   1   1   3   21.39    0.66
   1   1   3   21.93    0.71
   1   1   3   20.30    0.68
   1   1   3   20.96    0.67
   1   1   3   22.69    0.65
  -1   1  -3   20.60    0.72
  -1   1  -3   19.72    0.68
  -1   1  -3   20.62    0.65
  -1   1  -3   20.12    0.67
  -1   1  -3   19.60    0.68
  -1   1  -3   18.34    0.66
  -1   1  -3   21.44    0.71
  -1   1  -3   20.59    0.68
  -1   1  -3   19.09    0.67
  -1  -1  -3   19.62    0.67
  -1  -1  -3   23.23    0.90
  -1  -1  -3   19.17    0.66
  -1  -1  -3   21.67    0.76
  -1  -1  -3   20.04    0.67
  -1  -1  -3   20.58    0.69
   1  -1   3   21.16    0.65
   1  -1   3   22.34    0.67
   1  -1   3   23.09    0.70
   1  -1   3   20.93    0.65
   1  -1   3   20.03    0.69
   1  -1   3   21.31    0.67
   1  -1   3   19.18    0.69
   1   1   4  189.25    6.04
   1   1   4  213.08    6.95
   1   1   4  206.74    6.19
   1   1   4  205.92    6.05
   1   1   4  205.35    6.33
   1   1   4  195.38    6.00
   1   1   4  201.91    6.06
  -1   1  -4  222.57    6.50
  -1   1  -4  173.76    6.10
  -1   1  -4  190.69    6.20
  -1   1  -4  193.76    6.17
  -1   1  -4  179.99    6.04
  -1   1  -4  186.40    6.24
  -1   1  -4  191.84    6.06
  -1  -1  -4  191.76    6.07
  -1  -1  -4  218.07    6.87
  -1  -1  -4  192.68    6.06
  -1  -1  -4  179.75    6.01
  -1  -1  -4  209.78    6.34
  -1  -1  -4  180.13    6.15
  -1  -1  -4  202.79    6.02
  -1  -1  -4  182.24    6.14
   1  -1   4  192.34    5.99
   1  -1   4  223.22    6.77
   1  -1   4  198.17    6.20
   1  -1   4  202.41    6.12
   1  -1   4  181.32    6.12
   1  -1   4  199.66    6.10
   1   1   5   74.42    2.54
   1   1   5   80.84    3.23
   1   1   5   82.19    2.52
   1   1   5   82.31    2.58
   1   1   5   89.61    2.68
   1   1   5   81.34    2.67
   1   1   5   83.33    2.55
   1   1   5   82.77    2.70
  -1   1  -5   80.03    2.94
  -1   1  -5   80.09    2.56
  -1   1  -5   76.99    2.60
  -1   1  -5   77.04    2.58
  -1   1  -5   78.49    2.57
  -1   1  -5   86.16    2.53
  -1  -1  -5   84.36    2.94
  -1  -1  -5   81.90    2.54
  -1  -1  -5   76.52    2.55
  -1  -1  -5   81.79    2.85
  -1  -1  -5   79.32    2.58
  -1  -1  -5   79.83    2.55
  -1  -1  -5   76.81    2.58
   1  -1   5   87.38    2.90
   1  -1   5   83.54    2.59
   1  -1   5   86.92    2.80
   1  -1   5   83.56    2.50
   1  -1   5   74.82    2.54
   1  -1   5   77.86    2.59
   1  -1   5   84.27    2.59
   1   1   6    7.61    0.29
   1   1   6    8.27    0.72
   1   1   6    7.52    0.25
   1   1   6    7.56    0.27
   1   1   6    8.85    0.33
   1   1   6    7.90    0.30
   1   1   6    8.03    0.28
   1   1   6    7.42    0.27
   1   1   6    8.77    0.32
  -1   1  -6    7.14    0.39
  -1   1  -6    7.78    0.28
  -1   1  -6    6.89    0.26
  -1   1  -6    7.13    0.28
  -1   1  -6    8.16    0.27
  -1   1  -6    7.15    0.26
  -1   1  -6    7.33    0.31
  -1   1  -6    7.40    0.28
  -1  -1  -6    6.94    0.46
  -1  -1  -6    7.78    0.26
  -1  -1  -6    8.27    0.28
  -1  -1  -6    7.56    0.36
  -1  -1  -6    7.83    0.28
  -1  -1  -6    7.46    0.28
  -1  -1  -6    7.27    0.27
   1  -1   6    7.11    0.28
   1  -1   6    7.43    0.54
   1  -1   6    7.91    0.27
   1  -1   6    8.45    0.29
   1  -1   6    8.25    0.34
   1  -1   6    7.92    0.26
   1  -1   6    7.55    0.28
   1  -1   6    7.92    0.28
   1  -1   6    7.71    0.29
   1   1   7    4.84    0.23
   1   1   7    4.54    0.66
   1   1   7    4.99    0.19
   1   1   7    5.81    0.25
   1   1   7    4.99    0.18
   1   1   7    5.14    0.21
   1   1   7    5.63    0.25
  -1   1  -7    4.98    0.21
  -1   1  -7    5.13    0.34
  -1   1  -7    4.94    0.19
  -1   1  -7    5.19    0.19
  -1   1  -7    4.71    0.20
  -1   1  -7    5.27    0.19
  -1   1  -7    5.63    0.20
  -1   1  -7    5.58    0.22
  -1   1  -7    5.41    0.21
  -1  -1  -7    4.87    0.20
  -1  -1  -7    4.90    0.37
  -1  -1  -7    5.09    0.17
  -1  -1  -7    5.44    0.19
  -1  -1  -7    5.34    0.23
  -1  -1  -7    5.37    0.19
  -1  -1  -7    5.06    0.20
  -1  -1  -7    5.51    0.21
   1  -1   7    4.61    0.20
   1  -1   7    4.01    0.56
   1  -1   7    5.63    0.24
   1  -1   7    5.21    0.19
   1  -1   7    5.22    0.21
   1  -1   7    5.34    0.23
   1   1   8  176.11    5.83
   1   1   8  178.05    7.03
   1   1   8  193.07    5.85
   1   1   8  179.25    5.61
   1   1   8  179.78    5.78
   1   1   8  195.62    6.01
  -1   1  -8  173.68    5.67
  -1   1  -8  172.69    5.70
  -1   1  -8  179.30    5.84
  -1   1  -8  190.15    5.62
  -1   1  -8  167.66    5.63
  -1   1  -8  181.54    5.69
  -1  -1  -8  178.65    5.71
  -1  -1  -8  173.24    6.39
  -1  -1  -8  175.48    5.76
  -1  -1  -8  184.95    5.78
  -1  -1  -8  184.69    5.63
  -1  -1  -8  183.46    5.78
  -1  -1  -8  199.61    5.88
   1  -1   8  178.79    5.77
   1  -1   8  187.02    7.35
   1  -1   8  196.79    6.01
   1  -1   8  182.84    5.64
   1  -1   8  178.48    5.84
   1  -1   8  192.79    5.81
   1   1   9   26.19    0.95
   1   1   9   29.97    1.62
   1   1   9   28.61    0.91
   1   1   9   26.89    0.91
   1   1   9   29.60    0.99
  -1   1  -9   26.12    0.91
  -1   1  -9   25.32    1.16
  -1   1  -9   25.45    0.83
  -1   1  -9   25.57    0.92
  -1   1  -9   26.41    0.92
  -1   1  -9   27.62    0.93
  -1   1  -9   29.35    0.98
  -1  -1  -9   26.04    0.88
  -1  -1  -9   25.76    1.09
  -1  -1  -9   27.44    0.88
  -1  -1  -9   26.63    0.95
  -1  -1  -9   28.21    0.88
  -1  -1  -9   26.81    0.97
  -1  -1  -9   29.85    0.98
   1  -1   9   26.85    0.92
   1  -1   9   32.18    1.60
   1  -1   9   26.61    0.87
   1  -1   9   30.07    0.97
   1   1  10    9.55    0.45
   1   1  10   10.06    1.03
   1   1  10    9.93    0.40
   1   1  10    9.91    0.35
   1   1  10   10.64    0.36
   1   1  10    8.92    0.37
   1   1  10    9.12    0.40
  -1   1 -10    8.77    0.39
  -1   1 -10   10.50    0.54
  -1   1 -10    9.24    0.38
  -1   1 -10   10.21    0.37
  -1   1 -10    9.46    0.37
  -1   1 -10    9.90    0.37
  -1  -1 -10    8.95    0.35
  -1  -1 -10    9.05    0.55
  -1  -1 -10    9.11    0.37
  -1  -1 -10    9.43    0.34
  -1  -1 -10    9.58    0.37
  -1  -1 -10    9.63    0.37
   1  -1  10    9.96    0.36
   1  -1  10    7.45    1.06
   1  -1  10    9.87    0.51
   1  -1  10   10.19    0.35
   1  -1  10    9.82    0.37
   1  -1  10    8.50    0.34
   1  -1  10    9.66    0.40
   1   1  11    0.14    0.07
   1   1  11    0.17    0.75
   1   1  11    0.07    0.15
   1   1  11    0.11    0.06
   1   1  11    0.05    0.05
   1   1  11    0.10    0.16
  -1   1 -11    0.04    0.09
  -1   1 -11    0.47    0.27
  -1   1 -11    0.01    0.11
  -1   1 -11    0.17    0.09
  -1   1 -11    0.16    0.11
  -1   1 -11    0.12    0.08
  -1  -1 -11    0.21    0.09
  -1  -1 -11    0.15    0.21
  -1  -1 -11    0.06    0.10
  -1  -1 -11    0.10    0.08
  -1  -1 -11    0.17    0.07
  -1  -1 -11    0.13    0.10
   1  -1  11    0.18    0.09
   1  -1  11   -0.04    1.00
   1  -1  11    0.85    0.22
   1  -1  11    0.07    0.05
   1  -1  11    0.01    0.06
   1  -1  11    0.15    0.11
   1   1  12   18.68    0.78
   1   1  12   15.46    1.87
   1   1  12   19.94    0.73
   1   1  12   19.43    0.65
   1   1  12   19.19    0.73
  -1   1 -12   19.03    0.70
  -1   1 -12   19.98    1.00
  -1   1 -12   18.55    0.71
  -1   1 -12   19.43    0.67
  -1   1 -12   18.17    0.68
  -1   1 -12   18.83    0.70
  -1  -1 -12   18.59    0.69
  -1  -1 -12   15.48    1.15
  -1  -1 -12   17.51    0.75
  -1  -1 -12   19.02    0.64
  -1  -1 -12   18.34    0.72
  -1  -1 -12   19.40    0.68
   1  -1  12   19.16    0.70
   1  -1  12   17.27    1.54
   1  -1  12   18.61    0.78
   1  -1  12   18.48    0.64
   1  -1  12   20.68    0.76
   1   1  13    0.93    0.13
   1   1  13    0.36    0.11
   1   1  13    0.46    0.18
  -1   1 -13    0.08    0.22
  -1   1 -13    0.51    0.11
  -1   1 -13    0.82    0.14
  -1  -1 -13    0.18    0.38
  -1  -1 -13    0.57    0.11
  -1  -1 -13    0.34    0.10
   1  -1  13    0.57    0.10
   1  -1  13    0.46    0.17
   1  -1  13    0.32    0.08
   1   1  14   32.64    1.11
   1   1  14   30.16    1.05
  -1   1 -14   30.09    1.76
  -1   1 -14   31.34    1.11
  -1   1 -14   34.21    1.20
  -1  -1 -14   29.92    1.49
  -1  -1 -14   31.49    1.10
  -1  -1 -14   33.57    1.24
   1  -1  14   31.61    1.31
   1   1  15    0.37    0.11
   1   1  15    0.21    0.09
  -1   1 -15    0.11    0.24
  -1   1 -15    0.10    0.12
  -1   1 -15    0.26    0.12
  -1  -1 -15    0.67    0.32
  -1  -1 -15    0.06    0.11
   1  -1  15    0.08    0.10
   1  -1  15    0.29    0.13
   1   1  16    2.96    0.25
   1   1  16    3.22    0.18
  -1   1 -16    2.94    0.35
  -1   1 -16    3.24    0.26
  -1  -1 -16    2.73    0.26
   1  -1  16    2.59    0.21
   1  -1  16    3.23    0.19
   1   1  17   19.71    0.86
   1   1  17   19.98    0.79
  -1   1 -17   21.65    1.08
  -1   1 -17   19.96    0.76
  -1  -1 -17   16.43    1.16
  -1  -1 -17   19.53    0.82
   1  -1  17   19.30    0.77
   1  -1  17   19.39    0.74
   1   1  18    1.11    0.16
   1   1  18    0.80    0.13
  -1   1 -18    0.94    0.32
  -1  -1 -18    0.81    0.30
   1  -1  18    0.75    0.15
   1  -1  18    0.72    0.11
   1   1  19   15.54    0.74
   1   1  19   14.88    0.59
  -1   1 -19   14.69    0.96
  -1  -1 -19   13.74    0.88
   1  -1  19   14.07    0.84
   1   1  20    0.12    0.10
   1   1  20   -0.08    0.12
  -1   1 -20    0.22    0.32
  -1  -1 -20   -0.15    0.22
   1  -1  20    0.24    0.21
   1   1  21    7.43    0.43
  -1   1 -21    7.23    0.42
  -1  -1 -21    7.20    0.47
   1  -1  21    6.33    0.43
   1   1  22    0.08    0.12
  -1   1 -22   -0.04    0.14
  -1  -1 -22    0.35    0.18
   1  -1  22    0.10    0.13
   1   1  23    0.45    0.14
  -1   1 -23    0.64    0.14
  -1  -1 -23    0.51    0.16
   1  -1  23    0.62    0.13
   1   3 -23    4.88    0.22
  -1   3  23    4.14    0.34
  -1  -3  23    4.54    0.22
   1  -3 -23    4.95    0.35
   1   3 -22    4.81    0.31
  -1   3  22    4.26    0.26
  -1   3  22    3.33    0.18
  -1  -3  22    4.31    0.33
   1  -3 -22    4.73    0.37
   1   3 -21    7.76    0.53
   1   3 -21    6.64    0.30
  -1   3  21    8.12    0.46
  -1   3  21    7.29    0.33
  -1  -3  21    8.24    0.50
   1  -3 -21    6.73    0.62
   1   3 -20    0.09    0.17
   1   3 -20    0.23    0.17
  -1   3  20    0.26    0.12
  -1   3  20    0.21    0.10
  -1  -3  20   -0.01    0.14
   1  -3 -20    0.40    0.26
   1   3 -19   14.96    0.78
   1   3 -19   17.74    0.73
  -1   3  19   15.67    0.67
  -1   3  19   16.44    0.59
  -1  -3  19   15.06    0.73
   1   3 -18   17.89    0.95
   1   3 -18   21.15    1.01
  -1   3  18   20.53    0.87
  -1   3  18   17.73    0.68
  -1  -3  18   19.50    0.95
   1  -3 -18   17.92    1.32
   1   3 -17    4.38    0.42
   1   3 -17    3.49    0.29
  -1   3  17    4.11    0.27
  -1   3  17    3.00    0.19
  -1  -3  17    3.23    0.29
   1  -3 -17    2.67    0.54
   1  -3 -17    3.26    0.26
   1   3 -16   39.26    1.76
   1   3 -16   39.16    1.43
  -1   3  16   38.61    1.33
  -1   3  16   38.10    1.27
  -1  -3  16   39.77    1.52
   1  -3 -16   33.63    1.82
   1  -3 -16   38.84    1.36
   1   3 -15    3.62    0.35
   1   3 -15    4.07    0.28
   1   3 -15    4.71    0.26
  -1   3  15    4.41    0.24
  -1   3  15    4.43    0.22
  -1  -3  15    4.13    0.24
  -1  -3  15    3.72    0.22
   1  -3 -15    4.34    0.57
   1  -3 -15    4.33    0.26
   1   3 -14    0.67    0.27
   1   3 -14    1.45    0.22
   1   3 -14    0.20    0.16
  -1   3  14    0.63    0.14
  -1   3  14    0.37    0.13
  -1   3  14    0.59    0.09
  -1  -3  14    0.57    0.13
  -1  -3  14    0.96    0.11
   1  -3 -14    0.27    0.33
   1  -3 -14    0.49    0.28
   1  -3 -14    0.83    0.14
   1   3 -13   24.62    1.03
   1   3 -13   25.64    0.98
   1   3 -13   23.99    0.85
   1   3 -13   24.58    0.93
  -1   3  13   25.73    1.09
  -1   3  13   24.07    0.86
  -1  -3  13   25.70    0.89
  -1  -3  13   24.38    0.82
   1  -3 -13   20.43    1.21
   1  -3 -13   24.11    1.16
   1  -3 -13   27.84    0.88
   1  -3 -13   24.12    0.95
   1   3 -12    0.23    0.17
   1   3 -12    0.38    0.14
   1   3 -12    0.38    0.08
   1   3 -12    0.21    0.09
   1   3 -12    0.37    0.11
  -1   3  12    0.35    0.09
  -1   3  12    0.25    0.07
  -1   3  12    0.48    0.08
  -1   3  12    0.11    0.18
  -1  -3  12    1.13    0.23
  -1  -3  12    0.19    0.07
  -1  -3  12    0.26    0.20
   1  -3 -12    0.35    0.30
   1  -3 -12    0.20    0.16
   1  -3 -12    0.53    0.13
   1  -3 -12    0.18    0.09
   1  -3 -12    0.18    0.12
   1  -3 -12    0.10    0.05
   1   3 -11   15.23    0.70
   1   3 -11   14.87    0.61
   1   3 -11   17.26    0.57
   1   3 -11   15.83    0.54
   1   3 -11   16.59    0.60
  -1   3  11   16.63    0.78
  -1   3  11   18.43    1.21
  -1   3  11   14.08    0.53
  -1   3  11   15.94    0.59
  -1   3  11   15.98    0.61
  -1  -3  11   15.96    0.57
  -1  -3  11   14.81    1.23
  -1  -3  11   17.42    0.70
  -1  -3  11   15.24    0.55
  -1  -3  11   15.73    0.67
   1  -3 -11   15.69    0.55
   1  -3 -11   13.23    0.86
   1  -3 -11   14.93    0.62
   1  -3 -11   16.18    0.56
   1  -3 -11   14.77    0.57
   1  -3 -11   16.80    0.59
   1  -3 -11   15.57    0.58
   1   3 -10    3.02    0.17
   1   3 -10    2.57    0.22
   1   3 -10    2.88    0.19
   1   3 -10    3.09    0.14
   1   3 -10    2.80    0.13
   1   3 -10    2.77    0.17
  -1   3  10    2.79    0.17
  -1   3  10    2.63    0.67
  -1   3  10    2.74    0.14
  -1   3  10    3.01    0.14
  -1   3  10    3.40    0.20
  -1   3  10    3.32    0.21
  -1  -3  10    3.57    0.71
  -1  -3  10    3.06    0.24
  -1  -3  10    2.84    0.13
  -1  -3  10    2.88    0.21
   1  -3 -10    3.07    0.15
   1  -3 -10    3.12    0.48
   1  -3 -10    3.85    0.27
   1  -3 -10    3.08    0.16
   1  -3 -10    2.74    0.14
   1  -3 -10    3.50    0.17
   1  -3 -10    2.99    0.17
   1   3  -9  126.20    4.42
   1   3  -9  128.45    4.65
   1   3  -9  130.36    4.17
   1   3  -9  137.55    4.16
   1   3  -9  130.90    4.18
   1   3  -9  128.73    4.20
   1   3  -9  128.65    4.27
  -1   3   9  125.92    4.22
  -1   3   9  149.47    5.18
  -1   3   9  124.36    4.13
  -1   3   9  142.39    4.36
  -1   3   9  129.88    4.23
  -1  -3   9  135.44    4.23
  -1  -3   9  135.09    5.61
  -1  -3   9  143.06    4.53
  -1  -3   9  134.66    4.22
  -1  -3   9  138.23    4.21
  -1  -3   9  135.74    4.29
   1  -3  -9  126.93    4.13
   1  -3  -9  128.17    4.68
   1  -3  -9  134.64    4.17
   1  -3  -9  134.47    4.37
   1  -3  -9  137.72    4.35
   1  -3  -9  125.59    4.18
   1  -3  -9  129.89    4.31
   1  -3  -9  148.05    4.36
   1   3  -8  152.15    5.29
   1   3  -8  156.18    4.89
   1   3  -8  160.71    4.84
   1   3  -8  162.98    4.86
   1   3  -8  155.87    4.90
   1   3  -8  151.53    4.99
  -1   3   8  156.51    5.04
  -1   3   8  173.71    5.73
  -1   3   8  153.03    4.98
  -1   3   8  154.87    4.95
  -1   3   8  161.54    4.99
  -1   3   8  168.50    5.05
  -1  -3   8  160.75    4.98
  -1  -3   8  163.48    5.38
  -1  -3   8  166.72    4.98
  -1  -3   8  157.05    4.98
  -1  -3   8  159.49    4.96
  -1  -3   8  145.31    4.90
   1  -3  -8  148.89    4.83
   1  -3  -8  152.53    5.66
   1  -3  -8  151.88    4.87
   1  -3  -8  164.33    5.29
   1  -3  -8  156.30    4.94
   1  -3  -8  148.11    4.87
   1  -3  -8  153.39    5.14
   1  -3  -8  157.75    5.13
   1   3  -7    1.34    0.08
   1   3  -7    0.97    0.13
   1   3  -7    1.26    0.05
   1   3  -7    1.19    0.09
   1   3  -7    1.16    0.07
   1   3  -7    1.11    0.06
   1   3  -7    1.19    0.10
   1   3  -7    1.18    0.06
  -1   3   7    0.92    0.08
  -1   3   7    0.93    0.45
  -1   3   7    1.63    0.12
  -1   3   7    1.13    0.07
  -1   3   7    0.99    0.07
  -1   3   7    1.48    0.09
  -1  -3   7    1.17    0.08
  -1  -3   7    1.79    0.29
  -1  -3   7    1.53    0.14
  -1  -3   7    1.10    0.08
  -1  -3   7    1.21    0.07
  -1  -3   7    1.29    0.11
   1  -3  -7    1.09    0.07
   1  -3  -7    1.25    0.50
   1  -3  -7    1.42    0.15
   1  -3  -7    1.00    0.08
   1  -3  -7    1.38    0.07
   1  -3  -7    1.17    0.08
   1  -3  -7    1.45    0.10
   1  -3  -7    1.25    0.07
   1   3  -6   97.93    3.56
   1   3  -6   98.62    3.42
   1   3  -6  112.17    3.34
   1   3  -6  104.95    3.36
   1   3  -6  102.08    3.25
   1   3  -6   99.56    3.34
   1   3  -6  110.36    3.38
   1   3  -6   95.23    3.29
  -1   3   6  100.71    3.26
  -1   3   6  118.69    4.06
  -1   3   6  100.73    3.34
  -1   3   6  107.08    3.30
  -1   3   6  113.50    3.42
  -1   3   6   98.69    3.30
  -1  -3   6  100.85    3.30
  -1  -3   6  119.31    3.72
  -1  -3   6  103.61    3.24
  -1  -3   6  115.59    3.40
  -1  -3   6  104.88    3.34
  -1  -3   6  101.19    3.30
  -1  -3   6  107.99    3.34
   1  -3  -6   99.42    3.29
   1  -3  -6  114.79    4.10
   1  -3  -6  100.54    3.27
   1  -3  -6  110.02    3.34
   1  -3  -6  109.78    3.56
   1  -3  -6  104.83    3.32
   1  -3  -6  108.40    3.44
   1  -3  -6  106.87    3.47
   1  -3  -6  103.96    3.35
   1  -3  -6  109.35    3.27
   1   3  -5   85.29    2.72
   1   3  -5   86.48    2.74
   1   3  -5   80.44    2.72
   1   3  -5   82.63    2.65
   1   3  -5   81.61    2.69
   1   3  -5   87.69    2.85
   1   3  -5   76.60    2.64
  -1   3   5   77.95    2.68
  -1   3   5   87.06    3.08
  -1   3   5   79.78    2.62
  -1   3   5   88.29    2.68
  -1   3   5   90.76    2.81
  -1   3   5   87.82    2.68
  -1  -3   5   80.46    2.67
  -1  -3   5   87.54    2.59
  -1  -3   5   92.55    2.93
  -1  -3   5   80.05    2.69
  -1  -3   5   84.02    2.72
   1  -3  -5   79.49    2.66
   1  -3  -5   99.13    3.65
   1  -3  -5   84.99    2.64
   1  -3  -5   88.35    2.74
   1  -3  -5   82.24    2.66
   1  -3  -5   76.97    2.63
   1  -3  -5   84.73    2.69
   1  -3  -5   93.50    2.94
   1  -3  -5   83.51    2.68
   1   3  -4   72.49    2.41
   1   3  -4   81.19    2.64
   1   3  -4   84.90    2.40
   1   3  -4   75.10    2.39
   1   3  -4   75.53    2.49
   1   3  -4   72.52    2.43
   1   3  -4   73.34    2.46
   1   3  -4   79.32    2.60
   1   3  -4   71.62    2.42
  -1   3   4   74.65    2.46
  -1   3   4   87.60    2.78
  -1   3   4   81.76    2.47
  -1   3   4   70.39    2.42
  -1   3   4   75.28    2.41
  -1   3   4   83.43    2.56
  -1   3   4   79.34    2.49
  -1  -3   4   74.60    2.48
  -1  -3   4   79.96    2.45
  -1  -3   4   78.11    2.51
  -1  -3   4   76.19    2.52
  -1  -3   4   80.02    2.49
   1  -3  -4   73.07    2.42
   1  -3  -4   73.49    2.42
   1  -3  -4   79.96    2.45
   1  -3  -4   84.46    2.52
   1  -3  -4   74.51    2.45
   1  -3  -4   71.70    2.40
   1  -3  -4   76.46    2.47
   1  -3  -4   74.80    2.56
   1  -3  -4   82.86    2.50
   1   3  -3   57.07    1.87
   1   3  -3   67.55    1.99
   1   3  -3   60.00    1.86
   1   3  -3   58.36    1.88
   1   3  -3   57.37    1.89
   1   3  -3   56.97    1.90
   1   3  -3   60.48    2.07
   1   3  -3   56.84    1.84
  -1   3   3   57.96    1.91
  -1   3   3   62.34    1.91
  -1   3   3   56.07    1.92
  -1   3   3   55.17    1.91
  -1   3   3   61.14    1.89
  -1   3   3   64.50    1.96
  -1   3   3   57.72    1.90
  -1  -3   3   58.35    1.88
  -1  -3   3   59.45    1.90
  -1  -3   3   59.38    1.99
  -1  -3   3   58.37    2.02
  -1  -3   3   63.49    1.91
   1  -3  -3   57.38    1.89
   1  -3  -3   69.98    2.26
   1  -3  -3   56.04    1.87
   1  -3  -3   65.71    1.93
   1  -3  -3   61.09    2.01
   1  -3  -3   56.46    1.94
   1  -3  -3   56.56    1.89
   1  -3  -3   61.27    1.92
   1  -3  -3   62.26    2.10
   1  -3  -3   62.25    1.85
   1   3  -2  156.38    5.14
   1   3  -2  168.49    5.06
   1   3  -2  157.81    4.98
   1   3  -2  160.71    5.06
   1   3  -2  166.66    4.97
   1   3  -2  153.50    5.03
  -1   3   2  149.47    5.09
  -1   3   2  159.74    5.04
  -1   3   2  154.80    5.12
  -1   3   2  154.97    4.92
  -1   3   2  156.87    4.95
  -1   3   2  165.76    5.06
  -1   3   2  149.79    4.93
  -1  -3   2  165.29    5.03
  -1  -3   2  163.56    4.99
  -1  -3   2  167.74    5.08
   1  -3  -2  151.22    5.10
   1  -3  -2  157.85    5.04
   1  -3  -2  178.91    4.95
   1  -3  -2  167.86    4.97
   1  -3  -2  162.86    4.96
   1  -3  -2  160.04    5.04
   1  -3  -2  167.35    5.16
   1  -3  -2  179.10    4.94
   1   3  -1    9.02    0.29
   1   3  -1    9.07    0.29
   1   3  -1    8.03    0.29
   1   3  -1    7.86    0.29
   1   3  -1    9.56    0.31
   1   3  -1    7.60    0.28
  -1   3   1    8.06    0.31
  -1   3   1    7.24    0.27
  -1   3   1    9.08    0.32
  -1   3   1    8.31    0.27
  -1   3   1    8.01    0.29
  -1  -3   1    9.00    0.28
  -1  -3   1    8.93    0.29
  -1  -3   1    8.51    0.28
   1  -3  -1    7.83    0.27
   1  -3  -1    8.07    0.29
   1  -3  -1    8.63    0.29
   1  -3  -1    7.46    0.27
   1  -3  -1    8.08    0.29
   1  -3  -1    8.54    0.30
   1   3   0  333.63   11.96
   1   3   0  393.93   11.73
   1   3   0  375.14   11.87
   1   3   0  365.76   11.81
   1   3   0  350.31   11.76
   1   3   0  367.72   11.89
  -1   3   0  374.93   11.74
  -1   3   0  403.36   11.63
  -1   3   0  341.43   11.79
  -1   3   0  396.97   11.97
  -1  -3   0  371.41   11.77
  -1  -3   0  355.61   11.78
  -1  -3   0  361.55   11.85
  -1  -3   0  397.43   12.07
  -1  -3   0  358.93   11.97
   1  -3   0  429.98   11.98
   1  -3   0  420.55   11.85
   1  -3   0  409.74   11.83
   1  -3   0  395.51   11.79
   1   3   1  165.29    5.35
   1   3   1  165.82    5.52
   1   3   1  169.11    5.45
   1   3   1  167.35    5.53
   1   3   1  163.37    5.40
  -1   3  -1  175.54    5.45
  -1   3  -1  175.22    5.43
  -1   3  -1  181.34    5.35
  -1   3  -1  187.45    5.37
  -1   3  -1  172.44    5.31
  -1   3  -1  187.89    5.45
  -1   3  -1  171.42    5.44
  -1  -3  -1  170.81    5.42
  -1  -3  -1  172.36    5.43
  -1  -3  -1  164.51    5.44
  -1  -3  -1  168.44    5.41
  -1  -3  -1  180.75    5.41
  -1  -3  -1  169.63    5.49
   1  -3   1  189.61    5.42
   1  -3   1  156.76    5.31
   1  -3   1  197.64    5.40
   1  -3   1  166.83    5.43
   1  -3   1  165.97    5.47
   1  -3   1  182.30    5.52
   1  -3   1  179.16    5.35
   1   3   2   35.20    1.22
   1   3   2   37.85    1.18
   1   3   2   36.63    1.28
   1   3   2   39.66    1.29
   1   3   2   38.01    1.21
   1   3   2   36.61    1.19
  -1   3  -2   38.45    1.25
  -1   3  -2   39.77    1.23
  -1   3  -2   37.11    1.18
  -1   3  -2   40.23    1.19
  -1   3  -2   35.23    1.23
  -1   3  -2   38.08    1.19
  -1   3  -2   36.13    1.22
  -1  -3  -2   37.85    1.20
  -1  -3  -2   38.81    1.21
  -1  -3  -2   36.09    1.24
  -1  -3  -2   37.96    1.26
  -1  -3  -2   42.22    1.25
  -1  -3  -2   38.57    1.25
   1  -3   2   35.39    1.22
   1  -3   2   38.33    1.22
   1  -3   2   36.73    1.20
   1  -3   2   37.24    1.18
   1  -3   2   37.94    1.22
   1   3   3    6.07    0.21
   1   3   3    6.02    0.20
   1   3   3    5.24    0.20
   1   3   3    5.48    0.20
   1   3   3    5.87    0.20
   1   3   3    6.08    0.20
  -1   3  -3    5.78    0.22
  -1   3  -3    6.18    0.23
  -1   3  -3    5.45    0.20
  -1   3  -3    5.42    0.20
  -1   3  -3    5.81    0.22
  -1   3  -3    5.93    0.22
  -1   3  -3    6.04    0.20
  -1   3  -3    5.76    0.21
  -1   3  -3    6.15    0.21
  -1  -3  -3    5.38    0.20
  -1  -3  -3    8.96    0.70
  -1  -3  -3    6.66    0.20
  -1  -3  -3    6.22    0.22
  -1  -3  -3    5.78    0.23
  -1  -3  -3    6.11    0.20
  -1  -3  -3    5.94    0.21
  -1  -3  -3    6.03    0.21
   1  -3   3    6.32    0.21
   1  -3   3    5.82    0.22
   1  -3   3    5.27    0.21
   1  -3   3    5.91    0.22
   1  -3   3    5.82    0.21
   1   3   4   75.88    2.46
   1   3   4   90.24    3.02
   1   3   4   78.04    2.44
   1   3   4   74.36    2.44
   1   3   4   77.68    2.41
   1   3   4   81.09    2.44
  -1   3  -4   74.81    2.44
  -1   3  -4   82.50    2.59
  -1   3  -4   74.94    2.43
  -1   3  -4   84.17    2.49
  -1   3  -4   72.82    2.49
  -1   3  -4   74.72    2.46
  -1   3  -4   74.35    2.45
  -1   3  -4   78.37    2.50
  -1   3  -4   82.51    2.46
  -1   3  -4   70.99    2.47
  -1  -3  -4   73.41    2.43
  -1  -3  -4   78.09    2.44
  -1  -3  -4   72.11    2.49
  -1  -3  -4   88.26    2.50
  -1  -3  -4   75.77    2.44
  -1  -3  -4   80.26    2.43
  -1  -3  -4   66.35    2.52
  -1  -3  -4   81.80    2.47
   1  -3   4   76.43    2.48
   1  -3   4   88.20    2.44
   1  -3   4   85.73    2.57
   1  -3   4   72.41    2.45
   1  -3   4   75.49    2.46
   1   3   5    3.46    0.15
   1   3   5    3.35    0.57
   1   3   5    3.49    0.15
   1   3   5    3.34    0.13
   1   3   5    3.56    0.15
   1   3   5    4.11    0.15
  -1   3  -5    3.79    0.17
  -1   3  -5    3.42    0.18
  -1   3  -5    3.64    0.13
  -1   3  -5    4.22    0.14
  -1   3  -5    3.33    0.14
  -1   3  -5    3.58    0.14
  -1   3  -5    3.34    0.13
  -1   3  -5    4.17    0.14
  -1   3  -5    3.48    0.15
  -1   3  -5    3.61    0.13
  -1  -3  -5    3.50    0.14
  -1  -3  -5    3.58    0.58
  -1  -3  -5    3.80    0.13
  -1  -3  -5    3.46    0.14
  -1  -3  -5    3.46    0.18
  -1  -3  -5    3.83    0.14
  -1  -3  -5    3.78    0.12
  -1  -3  -5    3.77    0.13
   1  -3   5    3.43    0.13
   1  -3   5    4.22    0.28
   1  -3   5    3.33    0.15
   1  -3   5    3.21    0.16
   1   3   6   29.96    1.00
   1   3   6   32.94    1.42
   1   3   6   29.65    0.98
   1   3   6   31.95    1.07
   1   3   6   28.73    0.98
   1   3   6   30.66    0.99
   1   3   6   31.76    1.04
  -1   3  -6   29.91    1.04
  -1   3  -6   29.64    0.96
  -1   3  -6   31.17    0.99
  -1   3  -6   29.49    0.98
  -1   3  -6   30.75    0.99
  -1   3  -6   29.00    1.00
  -1   3  -6   30.98    0.99
  -1   3  -6   30.68    0.99
  -1   3  -6   31.18    0.98
  -1  -3  -6   28.14    0.98
  -1  -3  -6   32.43    1.64
  -1  -3  -6   30.37    1.00
  -1  -3  -6   28.17    1.01
  -1  -3  -6   33.15    1.16
  -1  -3  -6   29.65    0.99
  -1  -3  -6   31.25    1.00
  -1  -3  -6   31.17    0.98
  -1  -3  -6   31.42    0.99
   1  -3   6   35.82    1.24
   1  -3   6   31.27    0.98
   1  -3   6   33.98    1.06
   1  -3   6   30.84    0.96
   1  -3   6   30.62    1.06
   1  -3   6   28.36    1.01
   1   3   7    8.72    0.36
   1   3   7    8.30    0.69
   1   3   7    8.97    0.32
   1   3   7    8.78    0.31
   1   3   7    8.07    0.31
   1   3   7    8.97    0.32
   1   3   7   10.24    0.37
  -1   3  -7    8.50    0.35
  -1   3  -7    9.25    0.41
  -1   3  -7    8.53    0.31
  -1   3  -7   10.09    0.32
  -1   3  -7    8.58    0.31
  -1   3  -7    8.66    0.31
  -1   3  -7    8.45    0.32
  -1   3  -7    8.90    0.31
  -1   3  -7    8.65    0.32
  -1   3  -7    8.29    0.29
  -1  -3  -7    8.14    0.30
  -1  -3  -7    7.48    0.62
  -1  -3  -7    9.16    0.32
  -1  -3  -7    8.87    0.35
  -1  -3  -7    8.95    0.38
  -1  -3  -7    9.15    0.31
  -1  -3  -7    8.77    0.34
  -1  -3  -7    8.94    0.32
   1  -3   7    8.53    0.33
   1  -3   7    9.82    0.60
   1  -3   7    9.54    0.31
   1  -3   7    9.84    0.37
   1  -3   7    8.97    0.29
   1  -3   7    9.02    0.33
   1  -3   7    8.48    0.33
   1   3   8  211.43    6.63
   1   3   8  216.82    7.72
   1   3   8  209.54    6.73
   1   3   8  206.99    6.52
   1   3   8  226.21    6.58
   1   3   8  226.52    6.81
  -1   3  -8  204.91    6.58
  -1   3  -8  211.28    7.02
  -1   3  -8  209.79    6.63
  -1   3  -8  201.22    6.66
  -1   3  -8  223.84    6.56
  -1   3  -8  197.10    6.54
  -1   3  -8  223.75    6.55
  -1   3  -8  219.95    6.64
  -1   3  -8  183.53    6.78
  -1  -3  -8  200.16    6.53
  -1  -3  -8  194.32    7.15
  -1  -3  -8  219.73    6.70
  -1  -3  -8  220.22    6.84
  -1  -3  -8  221.00    6.98
  -1  -3  -8  221.62    6.58
  -1  -3  -8  212.90    6.66
  -1  -3  -8  210.00    6.66
   1  -3   8  203.77    6.74
   1  -3   8  231.80    7.21
   1  -3   8  212.74    6.55
   1  -3   8  211.03    6.71
   1  -3   8  213.29    6.70
   1   3   9   45.17    1.53
   1   3   9   44.04    2.06
   1   3   9   42.66    1.40
   1   3   9   40.27    1.41
   1   3   9   47.20    1.42
   1   3   9   46.50    1.48
  -1   3  -9   41.71    1.55
  -1   3  -9   45.17    1.66
  -1   3  -9   43.04    1.49
  -1   3  -9   43.76    1.50
  -1   3  -9   47.03    1.45
  -1   3  -9   41.15    1.41
  -1   3  -9   46.91    1.49
  -1   3  -9   41.14    1.46
  -1  -3  -9   42.16    1.40
  -1  -3  -9   39.39    1.91
  -1  -3  -9   44.74    1.40
  -1  -3  -9   46.40    1.57
  -1  -3  -9   48.16    1.45
  -1  -3  -9   46.84    1.48
  -1  -3  -9   47.73    1.50
   1  -3   9   44.12    1.52
   1  -3   9   45.98    2.13
   1  -3   9   39.07    1.46
   1  -3   9   42.93    1.41
   1  -3   9   42.27    1.40
   1  -3   9   49.13    1.55
   1   3  10    7.21    0.42
   1   3  10   10.08    0.94
   1   3  10    7.68    0.29
   1   3  10    7.94    0.33
   1   3  10    7.61    0.36
  -1   3 -10    7.85    0.35
  -1   3 -10    7.73    0.40
  -1   3 -10    8.40    0.34
  -1   3 -10    8.31    0.30
  -1   3 -10    8.67    0.33
  -1   3 -10    7.25    0.33
  -1  -3 -10    7.63    0.31
  -1  -3 -10    9.79    0.78
  -1  -3 -10    8.28    0.38
  -1  -3 -10    8.54    0.31
  -1  -3 -10    7.83    0.33
  -1  -3 -10    9.05    0.34
   1  -3  10    8.40    0.34
   1  -3  10    7.12    0.91
   1  -3  10    7.67    0.30
   1  -3  10    7.70    0.31
   1  -3  10    8.91    0.37
   1   3  11    0.22    0.08
   1   3  11    0.18    0.64
   1   3  11    0.24    0.06
   1   3  11    0.29    0.07
   1   3  11    0.07    0.11
   1   3  11    0.36    0.11
  -1   3 -11    0.25    0.10
  -1   3 -11    0.31    0.14
  -1   3 -11    0.80    0.12
  -1   3 -11    0.37    0.07
  -1   3 -11    0.71    0.10
  -1   3 -11    0.18    0.11
  -1  -3 -11    0.43    0.08
  -1  -3 -11    0.13    0.30
  -1  -3 -11    0.35    0.15
  -1  -3 -11    0.23    0.09
  -1  -3 -11    0.18    0.08
  -1  -3 -11    0.09    0.08
   1  -3  11    0.45    0.07
   1  -3  11    2.56    1.03
   1  -3  11    0.34    0.17
   1  -3  11    0.10    0.05
   1  -3  11    0.25    0.09
   1  -3  11    0.32    0.12
   1   3  12   11.39    0.53
   1   3  12   11.33    0.42
  -1   3 -12   10.75    0.53
  -1   3 -12   10.82    0.44
  -1   3 -12   12.39    0.44
  -1   3 -12   11.33    0.46
  -1  -3 -12   12.70    0.74
  -1  -3 -12   11.36    0.57
  -1  -3 -12   12.30    0.45
  -1  -3 -12   10.95    0.45
   1  -3  12   12.42    0.45
   1  -3  12   11.86    0.44
   1  -3  12   13.73    0.53
   1   3  13   10.27    0.57
   1   3  13   10.59    0.41
  -1   3 -13   11.69    0.54
  -1   3 -13   11.37    0.46
  -1   3 -13   10.37    0.45
  -1  -3 -13   10.45    0.82
  -1  -3 -13   11.92    0.49
   1  -3  13   11.35    0.43
   1  -3  13   11.21    0.58
   1  -3  13   10.93    0.41
   1   3  14   20.82    0.98
   1   3  14   20.05    0.73
  -1   3 -14   22.52    0.97
  -1   3 -14   21.35    0.87
  -1  -3 -14   21.47    0.88
   1  -3  14   21.23    0.82
   1   3  15   15.73    0.66
   1   3  15   15.70    0.58
  -1   3 -15   16.17    0.88
  -1   3 -15   15.34    0.68
  -1  -3 -15   15.30    1.13
  -1  -3 -15   15.58    0.66
   1  -3  15   15.57    0.71
   1   3  16   47.40    1.59
   1   3  16   46.46    1.48
  -1   3 -16   42.26    2.10
  -1   3 -16   48.07    1.62
  -1  -3 -16   45.53    2.01
  -1  -3 -16   44.92    1.61
   1  -3  16   40.73    2.06
   1   3  17   31.47    1.21
   1   3  17   30.57    1.05
  -1   3 -17   28.82    1.41
  -1   3 -17   33.64    1.10
  -1  -3 -17   26.40    1.66
  -1  -3 -17   29.71    1.09
   1  -3  17   28.65    1.37
   1   3  18   14.51    0.73
   1   3  18   13.17    0.57
  -1   3 -18   14.68    0.76
  -1   3 -18   15.01    0.72
  -1  -3 -18   11.21    1.07
  -1  -3 -18   15.03    0.66
   1  -3  18   14.35    0.71
   1   3  19   12.56    0.57
   1   3  19   11.47    0.45
  -1   3 -19   11.98    0.59
  -1   3 -19   11.59    0.54
  -1  -3 -19   14.23    0.88
   1  -3  19   10.85    0.59
   1   3  20   10.45    0.42
  -1   3 -20   11.29    0.72
  -1   3 -20   10.94    0.48
  -1  -3 -20   11.36    0.65
   1  -3  20    9.04    0.68
   1   3  21    2.88    0.25
   1   3  21    3.61    0.25
  -1   3 -21    4.03    0.32
  -1   3 -21    3.03    0.16
  -1  -3 -21    2.19    0.39
   1  -3  21    3.56    0.32
   1   3  22    8.45    0.41
  -1   3 -22    7.61    0.48
  -1  -3 -22    9.21    0.50
   1  -3  22    8.40    0.46
   1   3  23    8.24    0.42
  -1   3 -23    8.52    0.33
  -1  -3 -23    7.88    0.37
   1  -3  23    8.36    0.38
   1   5 -22   15.28    0.55
  -1   5  22   14.31    0.66
  -1   5  22   12.84    0.48
  -1  -5  22   13.68    0.71
   1  -5 -22   15.05    0.95
   1   5 -21    0.24    0.12
   1   5 -21    0.27    0.09
  -1   5  21    0.28    0.11
  -1   5  21    0.64    0.12
  -1  -5  21    0.45    0.15
   1  -5 -21    0.25    0.24
   1   5 -20   21.41    0.95
   1   5 -20   18.83    0.81
  -1   5  20   21.56    0.84
  -1   5  20   21.95    0.76
  -1  -5  20   19.85    0.95
   1  -5 -20   22.55    1.15
   1   5 -19    2.59    0.27
   1   5 -19    2.48    0.21
  -1   5  19    2.88    0.23
  -1   5  19    2.73    0.20
  -1  -5  19    1.73    0.26
   1  -5 -19    2.53    0.48
   1   5 -18   49.29    2.21
   1   5 -18   46.02    1.63
  -1   5  18   47.96    1.58
  -1  -5  18   45.34    2.22
   1  -5 -18   47.23    2.29
   1   5 -17   38.37    1.67
   1   5 -17   36.66    1.48
  -1   5  17   40.24    1.27
  -1  -5  17   39.15    1.76
   1  -5 -17   32.60    1.97
   1  -5 -17   39.29    1.36
   1   5 -16    7.88    0.45
   1   5 -16    8.15    0.44
  -1   5  16    8.33    0.49
  -1   5  16    7.72    0.33
  -1  -5  16    8.28    0.46
   1  -5 -16    6.19    0.83
   1  -5 -16    7.57    0.37
   1   5 -15    3.13    0.26
   1   5 -15    3.15    0.21
   1   5 -15    2.97    0.24
  -1   5  15    2.63    0.26
  -1   5  15    3.25    0.20
  -1  -5  15    3.08    0.24
   1  -5 -15    2.53    0.49
   1  -5 -15    2.78    0.21
   1   5 -14   47.66    1.84
   1   5 -14   44.79    1.63
   1   5 -14   42.25    1.54
  -1   5  14   44.90    1.51
  -1  -5  14   44.40    1.66
   1  -5 -14   40.17    1.78
   1  -5 -14   44.50    1.69
   1  -5 -14   47.28    1.59
   1   5 -13   18.91    0.91
   1   5 -13   21.02    0.78
   1   5 -13   18.89    0.73
  -1   5  13   21.52    0.97
  -1   5  13   19.78    0.71
  -1  -5  13   19.86    0.91
   1  -5 -13   15.55    1.08
   1  -5 -13   20.08    0.82
   1  -5 -13   19.39    0.78
   1   5 -12   45.15    1.85
   1   5 -12   47.32    1.57
   1   5 -12   44.92    1.59
  -1   5  12   46.41    1.87
  -1   5  12   46.38    1.51
  -1  -5  12   49.05    1.88
  -1  -5  12   46.24    1.51
   1  -5 -12   39.58    2.34
   1  -5 -12   43.53    1.95
   1  -5 -12   45.99    1.53
   1   5 -11   78.13    2.91
   1   5 -11   75.46    3.05
   1   5 -11   83.02    2.67
   1   5 -11   89.02    2.73
   1   5 -11   87.59    2.68
  -1   5  11   83.84    2.81
  -1   5  11   84.70    3.08
  -1   5  11   77.43    2.59
  -1   5  11   91.99    2.72
  -1  -5  11   81.79    3.08
  -1  -5  11   84.40    4.04
  -1  -5  11   74.27    2.74
  -1  -5  11   83.51    2.64
  -1  -5  11   81.83    2.74
   1  -5 -11   81.54    3.28
   1  -5 -11   83.53    3.00
   1  -5 -11   93.70    2.77
   1  -5 -11   82.50    2.65
   1   5 -10   31.99    1.13
   1   5 -10   30.12    1.30
   1   5 -10   32.88    1.10
   1   5 -10   34.52    1.07
   1   5 -10   32.31    1.07
   1   5 -10   32.39    1.13
  -1   5  10   34.11    1.15
  -1   5  10   38.86    1.79
  -1   5  10   32.69    1.10
  -1   5  10   30.97    1.06
  -1  -5  10   32.34    1.34
  -1  -5  10   32.18    1.45
  -1  -5  10   29.70    1.09
  -1  -5  10   37.00    1.16
   1  -5 -10   32.75    1.08
   1  -5 -10   31.31    1.23
   1  -5 -10   35.65    1.12
   1  -5 -10   33.36    1.18
   1   5  -9  147.79    4.86
   1   5  -9  143.87    5.22
   1   5  -9  151.39    4.76
   1   5  -9  156.74    4.74
   1   5  -9  148.42    4.97
   1   5  -9  144.85    4.76
   1   5  -9  154.86    4.92
  -1   5   9  156.62    5.18
  -1   5   9  165.75    5.27
  -1   5   9  142.80    4.75
  -1   5   9  154.91    4.85
  -1  -5   9  154.52    5.26
  -1  -5   9  161.27    5.55
  -1  -5   9  144.44    4.74
  -1  -5   9  155.30    4.82
   1  -5  -9  152.21    4.84
   1  -5  -9  130.76    6.06
   1  -5  -9  155.25    4.78
   1  -5  -9  153.88    5.07
   1  -5  -9  164.51    4.81
   1  -5  -9  155.93    5.05
   1   5  -8  423.88   14.41
   1   5  -8  420.11   14.21
   1   5  -8  428.49   13.72
   1   5  -8  461.47   13.72
   1   5  -8  451.76   13.85
   1   5  -8  433.91   13.77
   1   5  -8  403.35   13.79
  -1   5   8  452.47   13.83
  -1   5   8  476.37   14.45
  -1   5   8  445.63   13.73
  -1   5   8  434.90   13.59
  -1   5   8  492.21   13.85
  -1  -5   8  435.84   14.32
  -1  -5   8  474.36   15.11
  -1  -5   8  429.53   13.84
  -1  -5   8  417.29   13.70
  -1  -5   8  495.34   13.90
   1  -5  -8  424.91   13.62
   1  -5  -8  441.52   15.42
   1  -5  -8  421.38   13.75
   1  -5  -8  429.21   13.94
   1  -5  -8  462.59   13.74
   1  -5  -8  447.52   14.03
   1  -5  -8  483.16   14.19
   1   5  -7    0.28    0.05
   1   5  -7    0.24    0.12
   1   5  -7    0.33    0.05
   1   5  -7    0.17    0.03
   1   5  -7    0.17    0.06
   1   5  -7    0.17    0.04
   1   5  -7    0.24    0.03
   1   5  -7    0.23    0.08
   1   5  -7    0.35    0.05
  -1   5   7    0.19    0.07
  -1   5   7    0.06    0.31
  -1   5   7    0.22    0.05
  -1   5   7    0.33    0.06
  -1   5   7    0.05    0.06
  -1   5   7    0.18    0.03
  -1  -5   7    0.20    0.07
  -1  -5   7    0.01    0.17
  -1  -5   7    0.21    0.04
  -1  -5   7    0.22    0.10
  -1  -5   7    0.18    0.05
  -1  -5   7    0.14    0.13
   1  -5  -7    0.13    0.04
   1  -5  -7    0.66    0.67
   1  -5  -7    0.15    0.12
   1  -5  -7    0.13    0.05
   1  -5  -7    0.14    0.08
   1  -5  -7    0.24    0.06
   1  -5  -7    0.16    0.02
   1  -5  -7    0.50    0.07
   1   5  -6   23.01    0.90
   1   5  -6   23.63    0.80
   1   5  -6   25.22    0.80
   1   5  -6   23.73    0.79
   1   5  -6   22.04    0.79
   1   5  -6   22.43    0.79
   1   5  -6   24.67    0.79
   1   5  -6   21.66    0.78
   1   5  -6   22.56    0.78
  -1   5   6   22.30    0.78
  -1   5   6   25.53    1.18
  -1   5   6   25.68    0.80
  -1   5   6   22.83    0.76
  -1   5   6   24.00    0.79
  -1   5   6   22.61    0.76
  -1  -5   6   22.68    0.78
  -1  -5   6   27.60    1.09
  -1  -5   6   23.40    0.76
  -1  -5   6   26.32    0.89
  -1  -5   6   21.50    0.75
  -1  -5   6   24.30    0.86
   1  -5  -6   23.27    0.78
   1  -5  -6   24.98    1.56
   1  -5  -6   22.42    0.76
   1  -5  -6   22.69    0.84
   1  -5  -6   24.41    0.78
   1  -5  -6   25.19    0.80
   1  -5  -6   26.33    0.91
   1  -5  -6   22.40    0.82
   1  -5  -6   25.86    0.80
   1   5  -5   97.58    3.28
   1   5  -5   98.44    3.32
   1   5  -5  103.71    3.32
   1   5  -5  106.04    3.37
   1   5  -5  101.97    3.30
   1   5  -5  100.89    3.26
   1   5  -5  104.93    3.32
   1   5  -5   96.13    3.27
  -1   5   5  104.06    3.22
  -1   5   5  120.53    3.56
  -1   5   5  109.42    3.32
  -1   5   5   99.09    3.23
  -1   5   5   96.42    3.28
  -1   5   5  108.25    3.31
  -1   5   5  102.51    3.38
  -1   5   5   99.49    3.21
  -1  -5   5  105.72    3.46
  -1  -5   5  116.84    3.45
  -1  -5   5  109.40    3.24
  -1  -5   5  110.44    3.42
  -1  -5   5  104.20    3.45
  -1  -5   5  103.51    3.40
   1  -5  -5   99.30    3.36
   1  -5  -5   97.86    3.27
   1  -5  -5  112.90    3.30
   1  -5  -5  103.54    3.40
   1  -5  -5  104.57    3.30
   1  -5  -5  103.77    3.36
   1  -5  -5  116.45    3.42
   1  -5  -5  108.88    3.45
   1   5  -4  402.37   12.65
   1   5  -4  393.22   12.81
   1   5  -4  418.07   12.62
   1   5  -4  411.93   12.78
   1   5  -4  392.40   12.65
   1   5  -4  432.60   12.72
   1   5  -4  370.33   12.50
  -1   5   4  403.26   12.73
  -1   5   4  459.34   13.60
  -1   5   4  406.52   12.73
  -1   5   4  393.20   12.74
  -1   5   4  370.53   12.66
  -1   5   4  429.82   12.81
  -1   5   4  429.54   12.71
  -1  -5   4  421.65   13.11
  -1  -5   4  407.20   12.52
  -1  -5   4  423.91   12.84
  -1  -5   4  433.89   12.85
   1  -5  -4  392.94   12.67
   1  -5  -4  401.76   12.70
   1  -5  -4  430.22   12.73
   1  -5  -4  405.46   12.67
   1  -5  -4  430.58   12.89
   1  -5  -4  437.11   13.11
   1  -5  -4  409.71   13.01
   1   5  -3  209.09    6.95
   1   5  -3  218.81    6.83
   1   5  -3  217.41    6.79
   1   5  -3  221.04    6.74
   1   5  -3  200.69    6.81
   1   5  -3  208.89    6.75
   1   5  -3  219.45    6.80
   1   5  -3  201.25    6.71
  -1   5   3  208.49    6.85
  -1   5   3  227.14    6.81
  -1   5   3  205.39    6.79
  -1   5   3  230.11    6.86
  -1   5   3  216.73    6.90
  -1   5   3  228.55    6.74
  -1  -5   3  219.97    6.87
  -1  -5   3  230.06    6.64
  -1  -5   3  213.87    6.76
  -1  -5   3  226.53    6.86
  -1  -5   3  227.73    6.86
   1  -5  -3  212.33    6.80
   1  -5  -3  205.46    6.76
   1  -5  -3  228.77    6.83
   1  -5  -3  216.28    6.92
   1  -5  -3  221.07    6.78
   1  -5  -3  232.51    6.96
   1  -5  -3  223.77    7.03
   1   5  -2   17.29    0.59
   1   5  -2   18.32    0.60
   1   5  -2   17.12    0.59
   1   5  -2   17.17    0.58
   1   5  -2   16.88    0.60
   1   5  -2   20.31    0.61
   1   5  -2   16.26    0.58
  -1   5   2   16.17    0.58
  -1   5   2   19.59    0.64
  -1   5   2   17.94    0.58
  -1   5   2   17.21    0.61
  -1   5   2   17.73    0.63
  -1   5   2   16.11    0.57
  -1   5   2   19.62    0.64
  -1   5   2   17.28    0.58
  -1  -5   2   19.41    0.63
  -1  -5   2   18.63    0.58
  -1  -5   2   18.29    0.59
  -1  -5   2   17.07    0.61
   1  -5  -2   19.02    0.82
   1  -5  -2   16.72    0.58
   1  -5  -2   18.72    0.58
   1  -5  -2   17.84    0.59
   1  -5  -2   16.20    0.60
   1  -5  -2   19.15    0.66
   1   5  -1    0.26    0.03
   1   5  -1    0.13    0.04
   1   5  -1    0.14    0.03
   1   5  -1    0.26    0.04
   1   5  -1    0.30    0.03
   1   5  -1    0.29    0.04
   1   5  -1    0.31    0.05
  -1   5   1    0.32    0.04
  -1   5   1    0.08    0.05
  -1   5   1    0.18    0.04
  -1   5   1    0.25    0.05
  -1   5   1    0.27    0.02
  -1   5   1    0.35    0.03
  -1   5   1    0.34    0.04
  -1  -5   1    0.28    0.03
  -1  -5   1    0.18    0.04
  -1  -5   1    0.18    0.04
   1  -5  -1    0.33    0.17
   1  -5  -1    0.14    0.04
   1  -5  -1    0.21    0.04
   1  -5  -1    0.09    0.04
   1  -5  -1    0.22    0.04
   1  -5  -1    0.28    0.02
   1  -5  -1    0.12    0.03
   1  -5  -1    0.11    0.04
   1   5   0    2.20    0.09
   1   5   0    1.89    0.09
   1   5   0    2.22    0.10
   1   5   0    1.86    0.08
   1   5   0    2.10    0.09
  -1   5   0    2.03    0.09
  -1   5   0    2.11    0.10
  -1   5   0    2.01    0.09
  -1   5   0    2.14    0.08
  -1   5   0    2.04    0.10
  -1   5   0    1.85    0.10
  -1  -5   0    2.67    0.25
  -1  -5   0    1.95    0.10
  -1  -5   0    1.96    0.11
  -1  -5   0    2.03    0.10
   1  -5   0    1.42    0.15
   1  -5   0    2.23    0.11
   1  -5   0    2.41    0.09
   1  -5   0    1.78    0.09
   1  -5   0    1.90    0.08
   1  -5   0    2.38    0.09
   1  -5   0    2.11    0.10
   1  -5   0    1.96    0.10
   1   5   1   78.03    2.37
   1   5   1   71.78    2.32
   1   5   1   71.28    2.42
   1   5   1   67.99    2.32
   1   5   1   74.21    2.32
   1   5   1   71.41    2.32
  -1   5  -1   77.44    2.37
  -1   5  -1   77.32    2.33
  -1   5  -1   69.41    2.28
  -1   5  -1   70.38    2.34
  -1   5  -1   80.09    2.41
  -1   5  -1   71.82    2.37
  -1  -5  -1   75.75    2.34
  -1  -5  -1   76.24    2.41
  -1  -5  -1   75.30    2.35
  -1  -5  -1   72.49    2.33
   1  -5   1   69.59    2.33
   1  -5   1   64.51    2.27
   1  -5   1   80.26    2.35
   1  -5   1   73.18    2.37
   1  -5   1   73.84    2.36
   1  -5   1   78.24    2.46
   1  -5   1   78.66    2.38
   1   5   2  196.43    5.95
   1   5   2  179.49    5.70
   1   5   2  171.49    5.80
   1   5   2  179.51    5.68
   1   5   2  173.39    5.75
   1   5   2  193.93    5.73
   1   5   2  177.91    5.67
  -1   5  -2  184.10    5.78
  -1   5  -2  185.59    5.76
  -1   5  -2  179.79    5.63
  -1   5  -2  174.17    5.61
  -1   5  -2  187.47    5.63
  -1   5  -2  173.84    5.77
  -1  -5  -2  188.42    5.78
  -1  -5  -2  187.75    5.88
  -1  -5  -2  185.07    5.81
  -1  -5  -2  191.40    5.89
  -1  -5  -2  190.01    5.84
   1  -5   2  173.48    5.86
   1  -5   2  196.26    5.74
   1  -5   2  182.54    5.71
   1  -5   2  183.40    5.70
   1  -5   2  195.44    5.97
   1  -5   2  185.23    5.77
   1   5   3   33.41    1.13
   1   5   3   35.17    1.18
   1   5   3   33.20    1.14
   1   5   3   36.73    1.15
   1   5   3   35.09    1.14
  -1   5  -3   34.64    1.16
  -1   5  -3   34.09    1.16
  -1   5  -3   38.01    1.15
  -1   5  -3   32.48    1.11
  -1   5  -3   35.37    1.13
  -1   5  -3   32.77    1.16
  -1  -5  -3   35.29    1.15
  -1  -5  -3   36.57    1.14
  -1  -5  -3   36.18    1.18
  -1  -5  -3   35.25    1.13
  -1  -5  -3   38.44    1.21
  -1  -5  -3   36.52    1.16
   1  -5   3   35.98    1.16
   1  -5   3   37.59    1.13
   1  -5   3   37.45    1.17
   1  -5   3   34.82    1.12
   1  -5   3   37.05    1.19
   1   5   4   13.79    0.60
   1   5   4   11.31    0.40
   1   5   4   12.13    0.44
   1   5   4   12.59    0.41
   1   5   4   11.55    0.40
  -1   5  -4   10.72    0.43
  -1   5  -4   11.47    0.43
  -1   5  -4   12.25    0.40
  -1   5  -4   10.82    0.43
  -1   5  -4   12.20    0.44
  -1   5  -4   11.52    0.41
  -1   5  -4   11.00    0.41
  -1  -5  -4   12.18    0.41
  -1  -5  -4   12.62    0.41
  -1  -5  -4   11.64    0.43
  -1  -5  -4   11.82    0.46
  -1  -5  -4   13.00    0.41
  -1  -5  -4   11.11    0.41
  -1  -5  -4   12.82    0.42
   1  -5   4   11.88    0.48
   1  -5   4   12.51    0.40
   1  -5   4   12.68    0.45
   1  -5   4   11.76    0.40
   1  -5   4   12.81    0.44
   1   5   5    9.46    0.34
   1   5   5   11.07    0.60
   1   5   5   10.96    0.36
   1   5   5   10.14    0.38
   1   5   5    9.18    0.33
   1   5   5   11.24    0.41
   1   5   5   10.35    0.35
  -1   5  -5    9.67    0.34
  -1   5  -5    9.63    0.37
  -1   5  -5   11.02    0.35
  -1   5  -5    9.28    0.34
  -1   5  -5   10.43    0.36
  -1   5  -5    9.33    0.34
  -1   5  -5    9.30    0.35
  -1   5  -5    9.82    0.35
  -1  -5  -5    9.15    0.35
  -1  -5  -5   13.72    1.09
  -1  -5  -5   10.05    0.34
  -1  -5  -5   10.08    0.38
  -1  -5  -5   10.51    0.41
  -1  -5  -5   10.56    0.38
  -1  -5  -5    9.36    0.36
  -1  -5  -5   10.53    0.37
   1  -5   5    9.94    0.39
   1  -5   5    9.60    0.36
   1  -5   5    9.70    0.33
   1  -5   5   10.24    0.39
   1   5   6  115.42    3.71
   1   5   6  113.06    3.56
   1   5   6  112.66    3.54
   1   5   6  107.54    3.52
   1   5   6  120.40    3.59
   1   5   6  117.49    3.62
  -1   5  -6  110.17    3.95
  -1   5  -6  110.67    3.59
  -1   5  -6  124.40    3.63
  -1   5  -6  108.42    3.56
  -1   5  -6  115.85    3.61
  -1   5  -6  111.23    3.51
  -1   5  -6  115.48    3.60
  -1   5  -6  109.45    3.60
  -1  -5  -6  108.38    3.55
  -1  -5  -6  135.32    5.42
  -1  -5  -6  117.85    3.59
  -1  -5  -6  115.41    3.89
  -1  -5  -6  121.99    3.71
  -1  -5  -6  117.33    3.61
  -1  -5  -6  111.80    3.57
   1  -5   6  111.12    3.61
   1  -5   6  120.45    3.65
   1  -5   6  112.71    3.55
   1  -5   6  116.95    3.75
   1   5   7  111.53    3.66
   1   5   7  122.78    4.03
   1   5   7  122.33    3.72
   1   5   7  113.05    3.61
   1   5   7  123.76    3.69
   1   5   7  111.90    3.64
   1   5   7  114.79    3.74
  -1   5  -7  125.08    3.68
  -1   5  -7  120.38    3.87
  -1   5  -7  112.69    3.65
  -1   5  -7  108.45    3.61
  -1   5  -7  116.13    3.62
  -1  -5  -7  126.63    4.59
  -1  -5  -7  114.04    3.61
  -1  -5  -7  120.58    3.83
  -1  -5  -7  118.10    3.65
  -1  -5  -7  110.20    3.85
   1  -5   7  127.41    3.88
   1  -5   7  123.39    3.75
   1  -5   7  120.24    3.74
   1  -5   7  108.88    3.59
   1  -5   7  111.49    3.60
   1  -5   7  109.39    3.60
   1  -5   7  121.16    3.74
   1   5   8   22.52    0.81
   1   5   8   22.66    1.09
   1   5   8   24.94    0.78
   1   5   8   25.47    0.82
  -1   5  -8   21.87    0.95
  -1   5  -8   23.92    0.90
  -1   5  -8   24.26    0.78
  -1   5  -8   23.04    0.84
  -1   5  -8   25.20    0.79
  -1   5  -8   25.69    0.76
  -1   5  -8   22.04    0.74
  -1   5  -8   23.47    0.82
  -1   5  -8   23.09    0.78
  -1  -5  -8   21.58    0.80
  -1  -5  -8   24.02    1.68
  -1  -5  -8   23.96    0.78
  -1  -5  -8   24.28    0.86
  -1  -5  -8   24.52    0.77
  -1  -5  -8   22.79    0.82
   1  -5   8   23.17    0.92
   1  -5   8   25.01    1.17
   1  -5   8   23.86    0.90
   1  -5   8   22.19    0.75
   1  -5   8   21.80    0.75
   1  -5   8   23.23    0.77
   1  -5   8   23.87    0.86
   1   5   9   27.66    1.04
   1   5   9   30.21    1.34
   1   5   9   25.70    0.92
   1   5   9   25.49    0.88
   1   5   9   29.23    0.94
  -1   5  -9   26.22    0.99
  -1   5  -9   25.80    1.08
  -1   5  -9   25.56    0.92
  -1   5  -9   29.31    0.91
  -1   5  -9   25.70    0.91
  -1  -5  -9   25.84    0.90
  -1  -5  -9   25.62    1.54
  -1  -5  -9   26.99    0.92
  -1  -5  -9   30.20    1.09
  -1  -5  -9   28.52    0.93
  -1  -5  -9   29.43    0.94
   1  -5   9   27.66    1.10
   1  -5   9   25.31    0.88
   1  -5   9   27.02    0.88
   1  -5   9   26.93    0.95
   1   5  10    7.29    0.30
   1   5  10    8.14    0.71
   1   5  10    6.99    0.29
  -1   5 -10    7.46    0.31
  -1   5 -10    7.62    0.42
  -1   5 -10    8.53    0.34
  -1   5 -10    7.61    0.29
  -1   5 -10    7.26    0.31
  -1  -5 -10    7.31    0.31
  -1  -5 -10    5.93    0.65
  -1  -5 -10    7.43    0.40
  -1  -5 -10    8.19    0.30
  -1  -5 -10    7.91    0.32
   1  -5  10    7.28    0.39
   1  -5  10   10.03    0.76
   1  -5  10    8.05    0.30
   1  -5  10    8.08    0.37
   1   5  11   21.89    0.93
   1   5  11   21.77    0.76
  -1   5 -11   20.89    0.99
  -1   5 -11   21.35    0.78
  -1   5 -11   22.01    0.79
  -1  -5 -11   21.05    1.32
  -1  -5 -11   22.61    1.03
  -1  -5 -11   23.53    0.78
  -1  -5 -11   21.67    0.84
   1  -5  11   21.53    0.97
   1  -5  11   22.60    0.76
   1   5  12   12.57    0.72
   1   5  12   12.59    0.46
  -1   5 -12   15.80    0.73
  -1   5 -12   12.00    0.47
  -1   5 -12   13.27    0.53
  -1  -5 -12    9.78    0.88
  -1  -5 -12   12.92    0.67
  -1  -5 -12   12.75    0.52
   1  -5  12   11.78    0.60
   1   5  13    0.73    0.18
   1   5  13    0.52    0.09
  -1   5 -13    0.79    0.17
  -1   5 -13    0.65    0.16
  -1   5 -13    0.65    0.12
  -1  -5 -13   -0.03    0.66
  -1  -5 -13    0.44    0.12
   1  -5  13    0.73    0.12
   1   5  14    4.68    0.29
   1   5  14    4.61    0.22
  -1   5 -14    4.57    0.32
  -1   5 -14    4.39    0.29
  -1  -5 -14    3.87    0.57
  -1  -5 -14    4.02    0.29
   1  -5  14    5.12    0.30
   1   5  15   18.33    1.14
   1   5  15   18.92    0.70
  -1   5 -15   17.59    0.75
  -1   5 -15   18.98    0.74
  -1  -5 -15   14.79    1.26
  -1  -5 -15   18.66    0.80
   1  -5  15   19.35    0.80
   1   5  16   23.72    0.96
   1   5  16   22.38    0.81
  -1   5 -16   26.47    0.99
  -1   5 -16   20.91    0.84
  -1  -5 -16   18.32    1.45
  -1  -5 -16   22.72    0.86
   1  -5  16   24.23    1.00
   1   5  17   30.65    0.99
  -1   5 -17   28.77    1.40
  -1   5 -17   28.14    1.06
  -1  -5 -17   25.23    1.55
  -1  -5 -17   30.54    1.07
   1  -5  17   27.04    1.42
   1   5  18   21.70    0.75
  -1   5 -18   21.80    1.14
  -1   5 -18   21.71    0.88
  -1  -5 -18   19.08    1.28
  -1  -5 -18   21.20    0.82
   1  -5  18   17.63    1.13
   1   5  19    6.96    0.44
   1   5  19    7.08    0.31
  -1   5 -19    6.22    0.46
  -1   5 -19    6.66    0.33
  -1  -5 -19    5.51    0.74
   1  -5  19    6.67    0.50
   1   5  20    4.72    0.33
   1   5  20    4.49    0.22
  -1   5 -20    4.96    0.37
  -1   5 -20    4.26    0.25
  -1  -5 -20    4.43    0.57
   1  -5  20    3.81    0.37
   1   5  21    1.63    0.18
   1   5  21    1.16    0.11
  -1   5 -21    1.06    0.17
  -1   5 -21    1.30    0.12
  -1  -5 -21    1.43    0.33
   1  -5  21    1.39    0.17
   1   5  22    1.38    0.15
  -1   5 -22    1.70    0.14
  -1  -5 -22    1.02    0.20
   1  -5  22    0.93    0.18
  -1   7  22    2.27    0.16
  -1   7  22    2.45    0.11
  -1  -7  22    2.33    0.20
   1  -7 -22    2.37    0.24
   1   7 -21    6.26    0.28
   1   7 -21    4.67    0.26
  -1   7  21    5.38    0.25
  -1   7  21    4.62    0.24
  -1  -7  21    4.79    0.32
   1  -7 -21    5.22    0.39
   1   7 -20    1.02    0.15
   1   7 -20    1.27    0.14
  -1   7  20    1.03    0.13
  -1   7  20    1.20    0.12
  -1  -7  20    0.86    0.22
   1  -7 -20    0.94    0.28
   1   7 -19    3.86    0.31
   1   7 -19    3.70    0.26
  -1   7  19    3.76    0.26
  -1   7  19    3.36    0.19
  -1  -7  19    3.64    0.32
   1  -7 -19    3.20    0.52
   1   7 -18   26.84    1.16
   1   7 -18   25.15    1.00
  -1   7  18   26.58    1.07
  -1  -7  18   28.13    1.17
   1  -7 -18   28.47    1.52
   1  -7 -18   29.02    1.12
   1   7 -17    3.95    0.34
   1   7 -17    3.47    0.26
  -1   7  17    3.22    0.28
  -1   7  17    3.61    0.20
  -1  -7  17    3.57    0.34
   1  -7 -17    2.50    0.64
   1  -7 -17    3.72    0.31
   1   7 -16    5.00    0.32
   1   7 -16    3.53    0.28
  -1   7  16    5.18    0.39
  -1  -7  16    4.04    0.34
   1  -7 -16    4.79    0.61
   1  -7 -16    4.54    0.28
   1   7 -15    4.47    0.32
   1   7 -15    5.31    0.29
   1   7 -15    3.48    0.32
  -1   7  15    4.88    0.33
  -1   7  15    5.09    0.24
  -1  -7  15    4.72    0.37
  -1  -7  15    4.45    0.30
   1  -7 -15    3.94    0.61
   1  -7 -15    4.24    0.28
   1   7 -14    2.21    0.28
   1   7 -14    1.64    0.20
   1   7 -14    1.17    0.18
  -1   7  14    1.66    0.20
  -1   7  14    2.10    0.14
  -1  -7  14    1.23    0.24
  -1  -7  14    2.02    0.15
   1  -7 -14    2.52    0.60
   1  -7 -14    1.99    0.24
   1   7 -13    4.13    0.34
   1   7 -13    4.35    0.25
   1   7 -13    5.08    0.31
  -1   7  13    4.91    0.34
  -1   7  13    4.82    0.23
  -1  -7  13    4.12    0.35
  -1  -7  13    5.35    0.26
   1  -7 -13    3.97    0.79
   1  -7 -13    5.02    0.48
   1  -7 -13    4.68    0.28
   1   7 -12    0.36    0.13
   1   7 -12    0.56    0.12
   1   7 -12    0.98    0.14
  -1   7  12    0.39    0.14
  -1   7  12    0.51    0.11
  -1  -7  12    0.52    0.12
  -1  -7  12    0.86    0.11
   1  -7 -12   -0.03    0.57
   1  -7 -12    1.18    0.27
   1  -7 -12    0.14    0.10
   1   7 -11   11.23    0.56
   1   7 -11   11.91    0.43
   1   7 -11   10.30    0.44
  -1   7  11   11.00    0.50
  -1   7  11   12.12    0.42
  -1  -7  11   11.40    0.64
  -1  -7  11   11.74    0.43
   1  -7 -11    9.64    1.34
   1  -7 -11   10.17    0.64
   1  -7 -11   11.02    0.44
   1   7 -10   56.53    2.28
   1   7 -10   58.70    2.03
   1   7 -10   61.28    1.98
  -1   7  10   55.26    1.93
  -1  -7  10   56.13    2.38
  -1  -7  10   60.12    1.89
   1  -7 -10   57.51    3.39
   1  -7 -10   59.35    2.23
   1  -7 -10   65.53    2.02
   1  -7 -10   59.09    2.12
   1   7  -9   14.07    0.64
   1   7  -9   14.49    0.71
   1   7  -9   16.58    0.61
   1   7  -9   15.46    0.52
   1   7  -9   15.28    0.57
   1   7  -9   14.01    0.55
  -1   7   9   16.03    0.57
  -1   7   9   14.81    0.86
  -1   7   9   14.71    0.57
  -1   7   9   14.24    0.53
  -1   7   9   14.07    0.52
  -1   7   9   16.96    0.57
  -1   7   9   15.10    0.57
  -1  -7   9   14.03    0.67
  -1  -7   9   14.99    0.86
  -1  -7   9   15.77    0.64
  -1  -7   9   14.77    0.52
  -1  -7   9   15.89    0.63
   1  -7  -9   14.65    0.52
   1  -7  -9   16.85    1.67
   1  -7  -9   14.60    0.53
   1  -7  -9   14.46    0.68
   1  -7  -9   15.43    0.55
   1  -7  -9   14.82    0.62
   1  -7  -9   17.23    0.65
   1   7  -8    3.86    0.20
   1   7  -8    3.37    0.20
   1   7  -8    3.39    0.14
   1   7  -8    3.40    0.15
   1   7  -8    4.20    0.20
   1   7  -8    3.25    0.17
  -1   7   8    3.82    0.21
  -1   7   8    3.21    0.41
  -1   7   8    3.98    0.19
  -1   7   8    3.39    0.17
  -1   7   8    3.19    0.15
  -1   7   8    3.89    0.19
  -1   7   8    3.70    0.17
  -1  -7   8    3.58    0.22
  -1  -7   8    3.92    0.37
  -1  -7   8    3.38    0.15
  -1  -7   8    3.76    0.21
   1  -7  -8    2.90    0.99
   1  -7  -8    3.13    0.15
   1  -7  -8    3.79    0.17
   1  -7  -8    2.94    0.26
   1  -7  -8    3.31    0.16
   1  -7  -8    3.59    0.19
   1  -7  -8    3.88    0.18
   1   7  -7  269.86    9.61
   1   7  -7  272.72    8.94
   1   7  -7  282.72    9.09
   1   7  -7  287.28    8.76
   1   7  -7  263.51    8.72
   1   7  -7  277.62    8.96
   1   7  -7  277.59    8.78
   1   7  -7  285.90    8.78
   1   7  -7  265.34    8.82
  -1   7   7  289.02    8.87
  -1   7   7  284.26    9.16
  -1   7   7  305.73    8.94
  -1   7   7  273.16    8.77
  -1   7   7  268.67    8.71
  -1   7   7  298.37    8.72
  -1   7   7  283.77    8.81
  -1  -7   7  281.71    9.23
  -1  -7   7  289.09    8.76
  -1  -7   7  303.94    9.29
  -1  -7   7  286.24    8.78
  -1  -7   7  270.04    8.94
   1  -7  -7  271.87    8.67
   1  -7  -7  289.98   13.38
   1  -7  -7  279.06    8.73
   1  -7  -7  286.95    8.77
   1  -7  -7  266.41    8.94
   1  -7  -7  292.14    8.84
   1  -7  -7  292.57    8.81
   1  -7  -7  305.55    8.78
   1   7  -6   16.46    0.65
   1   7  -6   16.91    0.68
   1   7  -6   17.13    0.64
   1   7  -6   17.79    0.60
   1   7  -6   18.31    0.62
   1   7  -6   19.05    0.70
   1   7  -6   18.18    0.64
   1   7  -6   16.51    0.61
  -1   7   6   17.89    0.60
  -1   7   6   21.06    0.81
  -1   7   6   18.39    0.64
  -1   7   6   18.30    0.62
  -1   7   6   17.45    0.60
  -1   7   6   19.96    0.63
  -1   7   6   19.91    0.65
  -1  -7   6   17.59    0.66
  -1  -7   6   21.45    0.88
  -1  -7   6   19.12    0.60
  -1  -7   6   19.69    0.69
  -1  -7   6   18.33    0.61
  -1  -7   6   18.37    0.63
  -1  -7   6   19.06    0.68
   1  -7  -6   17.48    0.61
   1  -7  -6   23.60    1.44
   1  -7  -6   17.22    0.61
   1  -7  -6   20.01    0.62
   1  -7  -6   16.94    0.69
   1  -7  -6   19.22    0.66
   1  -7  -6   19.07    0.63
   1  -7  -6   18.47    0.62
   1   7  -5   16.10    0.58
   1   7  -5   16.94    0.64
   1   7  -5   16.90    0.60
   1   7  -5   17.54    0.57
   1   7  -5   16.52    0.58
   1   7  -5   17.40    0.58
   1   7  -5   15.95    0.54
   1   7  -5   16.75    0.59
   1   7  -5   15.33    0.57
  -1   7   5   16.72    0.59
  -1   7   5   18.13    0.70
  -1   7   5   15.73    0.59
  -1   7   5   17.10    0.59
  -1   7   5   16.69    0.57
  -1   7   5   17.50    0.65
  -1   7   5   18.29    0.59
  -1  -7   5   17.19    0.61
  -1  -7   5   17.45    0.56
  -1  -7   5   17.66    0.62
  -1  -7   5   17.16    0.56
  -1  -7   5   16.81    0.62
   1  -7  -5   16.84    0.57
   1  -7  -5   21.02    1.44
   1  -7  -5   16.94    0.56
   1  -7  -5   17.36    0.56
   1  -7  -5   15.70    0.63
   1  -7  -5   17.20    0.57
   1  -7  -5   17.98    0.63
   1  -7  -5   17.69    0.57
   1   7  -4   96.05    3.18
   1   7  -4   99.60    3.16
   1   7  -4   94.05    3.19
   1   7  -4  101.24    3.16
   1   7  -4   91.76    3.13
   1   7  -4  102.93    3.14
   1   7  -4  101.90    3.12
   1   7  -4   94.79    3.09
  -1   7   4   97.61    3.10
  -1   7   4  107.79    3.31
  -1   7   4   89.07    3.14
  -1   7   4   95.18    3.16
  -1   7   4   94.16    3.11
  -1   7   4   97.06    3.13
  -1  -7   4   96.54    3.49
  -1  -7   4   99.69    3.14
  -1  -7   4  100.69    3.16
  -1  -7   4   98.01    3.08
  -1  -7   4  105.79    3.25
   1  -7  -4  106.24    3.91
   1  -7  -4  101.90    3.12
   1  -7  -4  110.90    3.18
   1  -7  -4   99.95    3.28
   1  -7  -4  103.67    3.16
   1  -7  -4  100.25    3.25
   1  -7  -4  100.90    3.21
   1  -7  -4  105.55    3.16
   1   7  -3   76.92    2.54
   1   7  -3   80.97    2.63
   1   7  -3   78.74    2.50
   1   7  -3   80.42    2.50
   1   7  -3   77.29    2.52
   1   7  -3   82.36    2.49
   1   7  -3   73.95    2.49
  -1   7   3   75.71    2.51
  -1   7   3   79.75    2.57
  -1   7   3   81.16    2.56
  -1   7   3   74.10    2.48
  -1   7   3   75.54    2.49
  -1   7   3   83.65    2.55
  -1   7   3   74.01    2.47
  -1  -7   3   74.63    2.59
  -1  -7   3   80.40    2.51
  -1  -7   3   81.10    2.58
  -1  -7   3   77.03    2.46
  -1  -7   3   82.15    2.63
   1  -7  -3   87.05    3.00
   1  -7  -3   79.17    2.52
   1  -7  -3   88.82    2.55
   1  -7  -3   79.16    2.50
   1  -7  -3   79.79    2.52
   1   7  -2   35.23    1.17
   1   7  -2   35.14    1.13
   1   7  -2   34.78    1.13
   1   7  -2   32.45    1.12
   1   7  -2   37.17    1.14
   1   7  -2   33.92    1.15
  -1   7   2   34.47    1.13
  -1   7   2   35.05    1.15
  -1   7   2   35.02    1.15
  -1   7   2   33.36    1.13
  -1   7   2   33.76    1.15
  -1   7   2   38.74    1.13
  -1   7   2   34.88    1.14
  -1  -7   2   39.23    1.28
  -1  -7   2   36.08    1.17
  -1  -7   2   37.41    1.19
  -1  -7   2   37.89    1.14
  -1  -7   2   35.22    1.12
  -1  -7   2   36.85    1.25
   1  -7  -2   29.70    1.41
   1  -7  -2   37.88    1.23
   1  -7  -2   33.71    1.13
   1  -7  -2   38.72    1.17
   1  -7  -2   37.56    1.20
   1  -7  -2   34.49    1.18
   1  -7  -2   36.13    1.21
   1   7  -1  157.75    4.66
   1   7  -1  152.02    4.58
   1   7  -1  147.28    4.52
   1   7  -1  138.62    4.51
   1   7  -1  145.27    4.59
  -1   7   1  143.93    4.56
  -1   7   1  143.84    4.57
  -1   7   1  139.93    4.53
  -1   7   1  141.08    4.62
  -1   7   1  147.32    4.59
  -1  -7   1  140.30    4.73
  -1  -7   1  156.56    4.60
  -1  -7   1  148.54    4.60
  -1  -7   1  148.50    4.50
   1  -7  -1  144.60    4.80
   1  -7  -1  136.32    4.55
   1  -7  -1  155.70    4.65
   1  -7  -1  138.76    4.69
   1  -7  -1  150.97    4.71
   1   7   0  175.51    5.38
   1   7   0  159.61    5.10
   1   7   0  163.61    5.14
   1   7   0  158.21    5.10
   1   7   0  160.84    5.13
  -1   7   0  178.70    5.31
  -1   7   0  165.94    5.15
  -1   7   0  167.24    5.10
  -1   7   0  156.40    5.09
  -1   7   0  159.28    5.22
  -1   7   0  157.55    5.10
  -1  -7   0  155.87    5.49
  -1  -7   0  158.38    5.13
  -1  -7   0  175.15    5.11
  -1  -7   0  168.07    5.12
  -1  -7   0  164.96    5.21
   1  -7   0  150.46    5.11
   1  -7   0  174.82    5.21
   1  -7   0  169.97    5.21
   1  -7   0  160.33    5.15
   1  -7   0  168.92    5.24
   1   7   1  277.97    9.01
   1   7   1  275.91    8.93
   1   7   1  298.24    9.11
   1   7   1  278.62    9.00
  -1   7  -1  281.81    9.09
  -1   7  -1  312.47    9.04
  -1   7  -1  299.67    9.04
  -1   7  -1  297.53    9.00
  -1   7  -1  270.59    8.99
  -1   7  -1  284.72    9.12
  -1   7  -1  277.64    9.08
  -1  -7  -1  267.83    9.28
  -1  -7  -1  302.42    9.02
  -1  -7  -1  304.68    9.32
  -1  -7  -1  315.07    9.29
  -1  -7  -1  275.05    9.06
   1  -7   1  283.23    9.22
   1  -7   1  259.28    8.92
   1  -7   1  320.67    9.03
   1  -7   1  298.23    9.00
   1  -7   1  294.66    9.03
   1  -7   1  305.91    9.06
   1   7   2   71.83    2.15
   1   7   2   61.22    2.06
   1   7   2   62.92    2.07
   1   7   2   64.59    2.08
   1   7   2   61.35    2.11
   1   7   2   68.96    2.11
   1   7   2   65.79    2.06
  -1   7  -2   64.35    2.08
  -1   7  -2   59.73    2.09
  -1   7  -2   65.80    2.06
  -1   7  -2   62.96    2.04
  -1   7  -2   60.19    2.14
  -1   7  -2   67.97    2.08
  -1   7  -2   64.11    2.11
  -1  -7  -2   66.09    2.39
  -1  -7  -2   68.05    2.09
  -1  -7  -2   66.94    2.18
  -1  -7  -2   68.30    2.21
   1  -7   2   68.25    2.10
   1  -7   2   64.86    2.05
   1  -7   2   63.66    2.09
   1  -7   2   71.69    2.19
   1   7   3    1.87    0.10
   1   7   3    1.66    0.13
   1   7   3    2.07    0.11
   1   7   3    1.66    0.10
   1   7   3    1.76    0.09
   1   7   3    2.00    0.10
   1   7   3    1.62    0.11
  -1   7  -3    1.80    0.11
  -1   7  -3    1.81    0.10
  -1   7  -3    1.86    0.12
  -1   7  -3    1.57    0.10
  -1   7  -3    1.79    0.11
  -1   7  -3    1.72    0.10
  -1   7  -3    1.96    0.11
  -1  -7  -3    2.91    0.53
  -1  -7  -3    1.53    0.10
  -1  -7  -3    1.70    0.11
   1  -7   3    2.25    0.14
   1  -7   3    2.02    0.10
   1  -7   3    1.81    0.11
   1  -7   3    1.69    0.09
   1  -7   3    1.61    0.13
   1   7   4  341.80   11.07
   1   7   4  344.86   10.77
   1   7   4  340.33   10.93
   1   7   4  332.56   10.72
   1   7   4  371.49   10.79
   1   7   4  337.62   10.88
  -1   7  -4  342.00   10.92
  -1   7  -4  342.43   10.76
  -1   7  -4  320.73   10.72
  -1   7  -4  346.91   10.85
  -1   7  -4  330.48   10.79
  -1   7  -4  357.68   10.89
  -1   7  -4  371.71   10.90
  -1   7  -4  331.38   10.88
  -1  -7  -4  374.81   10.73
  -1  -7  -4  356.03   11.20
  -1  -7  -4  349.21   10.88
  -1  -7  -4  375.87   10.98
   1  -7   4  368.16   10.93
   1  -7   4  358.11   10.84
   1  -7   4  356.69   10.79
   1  -7   4  350.08   11.13
   1   7   5  206.77    6.51
   1   7   5  207.05    6.30
   1   7   5  200.01    6.40
   1   7   5  189.46    6.27
   1   7   5  220.81    6.44
   1   7   5  193.16    6.32
  -1   7  -5  191.00    6.44
  -1   7  -5  199.46    6.53
  -1   7  -5  188.53    6.34
  -1   7  -5  204.41    6.34
  -1   7  -5  191.89    6.34
  -1   7  -5  204.37    6.33
  -1   7  -5  210.69    6.35
  -1   7  -5  199.19    6.48
  -1  -7  -5  201.20    6.33
  -1  -7  -5  236.64    8.64
  -1  -7  -5  212.04    6.29
  -1  -7  -5  190.82    6.44
  -1  -7  -5  209.21    6.35
  -1  -7  -5  217.41    6.43
   1  -7   5  214.83    6.38
   1  -7   5  207.33    6.41
   1  -7   5  202.19    6.26
   1  -7   5  210.97    6.49
   1   7   6   15.50    0.54
   1   7   6   17.00    0.73
   1   7   6   15.32    0.53
   1   7   6   14.73    0.51
   1   7   6   16.21    0.55
   1   7   6   17.05    0.56
  -1   7  -6   14.60    0.54
  -1   7  -6   14.05    0.59
  -1   7  -6   15.22    0.54
  -1   7  -6   16.43    0.54
  -1   7  -6   14.39    0.56
  -1   7  -6   16.10    0.53
  -1   7  -6   15.35    0.56
  -1   7  -6   16.32    0.58
  -1  -7  -6   15.26    0.52
  -1  -7  -6   18.33    1.35
  -1  -7  -6   16.45    0.53
  -1  -7  -6   15.86    0.65
  -1  -7  -6   15.77    0.54
  -1  -7  -6   15.17    0.56
   1  -7   6   14.97    0.56
   1  -7   6   16.46    0.54
   1  -7   6   15.28    0.53
   1  -7   6   15.49    0.57
   1   7   7  121.76    4.43
   1   7   7  124.80    3.96
   1   7   7  114.54    3.89
   1   7   7  128.69    3.93
   1   7   7  125.00    3.99
  -1   7  -7  120.19    4.45
  -1   7  -7  119.13    4.04
  -1   7  -7  129.00    4.10
  -1   7  -7  117.38    3.87
  -1   7  -7  126.11    3.93
  -1   7  -7  132.43    4.04
  -1   7  -7  115.34    3.97
  -1  -7  -7  120.21    3.94
  -1  -7  -7  128.59    6.01
  -1  -7  -7  134.83    3.92
  -1  -7  -7  120.59    4.05
  -1  -7  -7  129.53    3.95
  -1  -7  -7  124.13    4.08
   1  -7   7  114.10    4.07
   1  -7   7  130.38    3.95
   1  -7   7  122.18    3.92
   1  -7   7  131.25    3.99
   1   7   8   58.74    2.26
   1   7   8   58.41    1.84
   1   7   8   57.53    1.85
   1   7   8   61.04    1.89
  -1   7  -8   53.77    1.94
  -1   7  -8   53.68    1.96
  -1   7  -8   56.94    1.91
  -1   7  -8   53.28    1.94
  -1   7  -8   57.92    1.88
  -1   7  -8   58.35    1.93
  -1   7  -8   56.57    1.85
  -1  -7  -8   56.64    1.81
  -1  -7  -8   56.21    2.72
  -1  -7  -8   58.55    1.83
  -1  -7  -8   55.50    2.02
  -1  -7  -8   61.80    1.87
  -1  -7  -8   58.44    1.88
   1  -7   8   56.39    2.11
   1  -7   8   59.19    1.91
   1  -7   8   54.71    1.81
   1  -7   8   57.77    1.92
   1   7   9   39.72    1.39
   1   7   9   42.95    1.72
   1   7   9   42.54    1.41
   1   7   9   40.20    1.32
   1   7   9   42.25    1.39
  -1   7  -9   37.16    1.46
  -1   7  -9   38.72    1.55
  -1   7  -9   37.84    1.35
  -1   7  -9   42.02    1.34
  -1   7  -9   40.59    1.39
  -1  -7  -9   39.49    1.30
  -1  -7  -9   40.82    2.55
  -1  -7  -9   39.71    1.33
  -1  -7  -9   40.37    1.33
  -1  -7  -9   41.55    1.47
  -1  -7  -9   43.40    1.41
  -1  -7  -9   45.36    1.38
   1  -7   9   40.66    2.04
   1  -7   9   39.32    1.33
   1  -7   9   41.88    1.45
   1   7  10   16.31    0.71
   1   7  10   13.20    0.58
   1   7  10   16.75    0.55
  -1   7 -10   16.74    0.78
  -1   7 -10   15.30    0.58
  -1   7 -10   15.08    0.59
  -1  -7 -10   11.64    1.25
  -1  -7 -10   17.33    0.58
  -1  -7 -10   16.30    0.78
  -1  -7 -10   16.64    0.64
   1  -7  10   14.44    0.77
   1  -7  10   16.68    0.55
   1   7  11   86.38    2.81
  -1   7 -11   89.05    3.27
  -1   7 -11   87.97    2.85
  -1   7 -11   92.24    2.96
  -1  -7 -11   73.00    3.44
  -1  -7 -11   90.53    3.17
  -1  -7 -11   88.46    3.05
   1  -7  11   85.77    3.40
   1  -7  11   89.58    2.82
   1   7  12    4.33    0.27
   1   7  12    4.48    0.20
  -1   7 -12    3.38    0.27
  -1   7 -12    4.36    0.24
  -1   7 -12    3.47    0.25
  -1  -7 -12    2.03    0.56
  -1  -7 -12    3.02    0.33
  -1  -7 -12    3.91    0.22
   1  -7  12    3.32    0.28
   1  -7  12    3.95    0.24
   1   7  13   25.35    1.38
   1   7  13   26.58    0.86
  -1   7 -13   23.11    1.23
  -1   7 -13   25.21    0.97
  -1   7 -13   25.08    0.95
  -1  -7 -13   25.59    0.91
   1  -7  13   22.07    1.26
   1  -7  13   24.17    0.88
   1   7  14    4.17    0.32
   1   7  14    4.03    0.22
  -1   7 -14    3.37    0.33
  -1   7 -14    3.38    0.24
  -1  -7 -14    2.95    0.82
  -1  -7 -14    3.69    0.32
   1  -7  14    3.72    0.36
   1  -7  14    3.55    0.22
   1   7  15   60.33    2.03
  -1   7 -15   60.03    2.43
  -1   7 -15   60.11    2.05
  -1  -7 -15   60.22    2.55
  -1  -7 -15   63.61    2.18
   1  -7  15   61.68    2.49
   1   7  16    7.96    0.64
   1   7  16    8.85    0.36
  -1   7 -16    8.86    0.51
  -1   7 -16    8.34    0.41
  -1  -7 -16    6.81    0.79
  -1  -7 -16    9.06    0.42
   1  -7  16    8.30    0.51
   1   7  17    0.16    0.13
   1   7  17    0.43    0.11
  -1   7 -17    0.13    0.22
  -1   7 -17    0.15    0.15
  -1  -7 -17    0.27    0.47
  -1  -7 -17    0.56    0.16
   1  -7  17    0.04    0.22
   1   7  18   37.97    1.22
  -1   7 -18   36.54    1.45
  -1   7 -18   32.91    1.35
  -1  -7 -18   33.66    1.81
  -1  -7 -18   36.27    1.28
   1  -7  18   34.66    1.39
   1   7  19   11.64    0.57
   1   7  19   10.76    0.45
  -1   7 -19   13.30    0.59
  -1   7 -19   10.66    0.47
  -1  -7 -19   12.71    0.97
   1  -7  19    9.86    0.58
   1   7  20    0.07    0.10
   1   7  20   -0.02    0.08
  -1   7 -20   -0.07    0.11
  -1   7 -20    0.07    0.08
  -1  -7 -20   -0.26    0.26
   1  -7  20   -0.16    0.17
   1   7  21   21.99    0.84
  -1   7 -21   25.41    0.89
  -1  -7 -21   27.16    1.19
   1  -7  21   23.08    1.00
  -1   9  21    4.07    0.19
  -1   9  21    3.60    0.17
  -1  -9  21    3.92    0.29
   1  -9 -21    5.35    0.33
   1   9 -20    6.89    0.29
  -1   9  20    7.76    0.40
  -1   9  20    7.40    0.31
  -1  -9  20    7.37    0.41
   1  -9 -20    7.25    0.64
   1   9 -19   51.29    1.78
   1   9 -19   46.17    1.63
  -1   9  19   48.78    1.61
  -1  -9  19   44.01    1.79
  -1  -9  19   47.40    1.63
   1  -9 -19   57.90    2.34
   1   9 -18    3.71    0.26
   1   9 -18    3.74    0.28
  -1   9  18    4.37    0.28
  -1   9  18    3.98    0.22
  -1  -9  18    3.64    0.32
  -1  -9  18    4.10    0.25
   1  -9 -18    4.75    0.73
   1   9 -17    5.83    0.32
   1   9 -17    5.55    0.31
  -1   9  17    5.27    0.51
  -1   9  17    6.04    0.27
  -1  -9  17    4.79    0.44
  -1  -9  17    5.67    0.29
   1  -9 -17    5.96    0.90
   1  -9 -17    6.06    0.34
   1   9 -16   19.58    0.76
   1   9 -16   18.90    0.73
  -1   9  16   20.05    0.69
  -1  -9  16   20.46    1.03
  -1  -9  16   21.02    0.74
   1  -9 -16   22.25    1.36
   1  -9 -16   19.76    0.77
   1   9 -15    9.04    0.42
   1   9 -15    8.46    0.42
   1   9 -15    7.97    0.51
  -1   9  15    9.30    0.59
  -1   9  15    8.84    0.39
  -1  -9  15    9.03    0.64
  -1  -9  15    9.96    0.53
   1  -9 -15    8.24    1.02
   1  -9 -15    9.71    0.44
   1   9 -14    0.49    0.21
   1   9 -14    0.65    0.20
   1   9 -14    0.21    0.13
  -1   9  14    0.37    0.15
  -1   9  14    0.43    0.12
  -1  -9  14    0.02    0.27
  -1  -9  14    0.12    0.11
   1  -9 -14    0.33    0.81
   1  -9 -14    0.02    0.20
   1  -9 -14    0.30    0.15
   1   9 -13    1.87    0.23
   1   9 -13    1.10    0.16
   1   9 -13    0.83    0.19
  -1   9  13    0.78    0.14
  -1   9  13    0.88    0.13
  -1  -9  13    1.74    0.26
  -1  -9  13    0.63    0.15
   1  -9 -13    0.21    0.62
   1  -9 -13    1.70    0.33
   1  -9 -13    0.96    0.16
   1   9 -12    3.14    0.25
   1   9 -12    3.56    0.22
   1   9 -12    3.70    0.26
  -1   9  12    3.67    0.21
  -1   9  12    3.52    0.19
  -1  -9  12    3.95    0.28
  -1  -9  12    3.78    0.23
   1  -9 -12    3.63    0.87
   1  -9 -12    3.18    0.47
   1  -9 -12    4.56    0.29
   1   9 -11   24.42    1.02
   1   9 -11   24.07    0.87
   1   9 -11   24.23    0.86
  -1   9  11   22.07    0.79
  -1  -9  11   21.71    0.98
  -1  -9  11   24.86    0.84
   1  -9 -11   20.22    1.91
   1  -9 -11   25.62    1.15
   1  -9 -11   22.37    0.83
   1   9 -10    2.63    0.21
   1   9 -10    2.30    0.19
   1   9 -10    2.26    0.19
  -1   9  10    2.35    0.18
  -1   9  10    2.63    0.15
  -1  -9  10    2.13    0.25
  -1  -9  10    1.91    0.14
   1  -9 -10    0.99    0.87
   1  -9 -10    2.24    0.30
   1  -9 -10    2.82    0.23
   1   9  -9    9.38    0.40
   1   9  -9    9.76    0.40
   1   9  -9    9.67    0.41
   1   9  -9    9.62    0.39
  -1   9   9    9.54    0.36
  -1   9   9   10.32    0.44
  -1  -9   9    9.90    0.51
  -1  -9   9    9.69    0.37
   1  -9  -9   11.21    1.32
   1  -9  -9   10.17    0.36
   1  -9  -9    9.03    0.51
   1  -9  -9    9.47    0.44
   1   9  -8   18.85    0.71
   1   9  -8   21.69    0.76
   1   9  -8   22.46    0.79
   1   9  -8   19.95    0.74
   1   9  -8   18.32    0.70
  -1   9   8   20.82    0.81
  -1   9   8   19.99    0.72
  -1   9   8   20.37    0.72
  -1   9   8   21.46    0.73
  -1  -9   8   18.89    0.95
  -1  -9   8   22.69    0.87
  -1  -9   8   20.18    0.70
  -1  -9   8   22.63    0.83
   1  -9  -8   17.27    1.98
   1  -9  -8   21.16    0.71
   1  -9  -8   21.39    0.74
   1  -9  -8   17.75    0.83
   1  -9  -8   21.95    0.77
   1  -9  -8   19.98    0.78
   1   9  -7   28.54    1.14
   1   9  -7   30.62    1.07
   1   9  -7   32.06    1.06
   1   9  -7   32.64    1.07
   1   9  -7   32.33    1.07
   1   9  -7   29.11    1.07
   1   9  -7   30.58    1.04
  -1   9   7   32.64    1.21
  -1   9   7   32.48    1.05
  -1   9   7   31.20    1.05
  -1   9   7   29.64    1.04
  -1   9   7   34.04    1.05
  -1   9   7   32.51    1.04
  -1  -9   7   31.99    1.05
  -1  -9   7   33.23    1.18
  -1  -9   7   30.09    1.03
  -1  -9   7   30.68    1.14
   1  -9  -7   28.84    1.99
   1  -9  -7   30.29    1.04
   1  -9  -7   30.42    1.15
   1  -9  -7   33.04    1.08
   1  -9  -7   32.46    1.08
   1   9  -6   11.05    0.43
   1   9  -6   11.22    0.46
   1   9  -6   12.33    0.44
   1   9  -6   12.30    0.41
   1   9  -6   11.37    0.43
   1   9  -6   12.18    0.43
   1   9  -6   11.52    0.45
   1   9  -6   10.67    0.42
  -1   9   6   12.33    0.43
  -1   9   6   11.73    0.45
  -1   9   6   11.86    0.44
  -1   9   6   11.18    0.41
  -1   9   6   11.82    0.44
  -1   9   6   11.43    0.43
  -1  -9   6   11.33    0.50
  -1  -9   6   13.19    0.57
  -1  -9   6   12.44    0.41
  -1  -9   6   13.24    0.51
  -1  -9   6   12.11    0.42
  -1  -9   6   11.61    0.47
   1  -9  -6   10.65    1.46
   1  -9  -6   11.37    0.45
   1  -9  -6   13.00    0.44
   1  -9  -6   10.58    0.52
   1  -9  -6   11.90    0.43
   1  -9  -6   12.47    0.45
   1  -9  -6   12.48    0.46
   1   9  -5   86.37    3.07
   1   9  -5   85.11    2.88
   1   9  -5   90.69    2.82
   1   9  -5   83.15    2.82
   1   9  -5   87.52    2.86
   1   9  -5   89.96    2.83
   1   9  -5   80.75    2.81
  -1   9   5   92.60    3.04
  -1   9   5   84.60    2.85
  -1   9   5   86.51    2.78
  -1   9   5   96.80    2.94
  -1   9   5   81.90    2.94
  -1  -9   5  100.69    3.00
  -1  -9   5   93.91    2.83
  -1  -9   5   93.43    2.91
  -1  -9   5   87.39    2.85
  -1  -9   5   98.00    2.94
   1  -9  -5   75.42    3.88
   1  -9  -5   87.27    2.83
   1  -9  -5  100.04    2.86
   1  -9  -5   85.33    2.94
   1  -9  -5   92.88    2.88
   1  -9  -5   92.05    2.90
   1  -9  -5   93.64    2.89
   1   9  -4   41.24    1.42
   1   9  -4   41.49    1.44
   1   9  -4   43.07    1.43
   1   9  -4   43.19    1.41
   1   9  -4   44.30    1.48
   1   9  -4   40.34    1.39
  -1   9   4   46.77    1.50
  -1   9   4   42.50    1.43
  -1   9   4   42.30    1.47
  -1   9   4   42.68    1.38
  -1   9   4   42.20    1.40
  -1  -9   4   38.37    1.48
  -1  -9   4   43.78    1.40
  -1  -9   4   47.06    1.47
  -1  -9   4   43.64    1.41
  -1  -9   4   47.68    1.47
   1  -9  -4   37.97    1.96
   1  -9  -4   47.94    1.46
   1  -9  -4   41.13    1.40
   1  -9  -4   48.44    1.43
   1  -9  -4   43.59    1.59
   1  -9  -4   44.33    1.43
   1  -9  -4   45.66    1.47
   1  -9  -4   47.10    1.46
   1   9  -3    7.12    0.28
   1   9  -3    6.94    0.27
   1   9  -3    7.30    0.29
   1   9  -3    7.39    0.28
   1   9  -3    7.39    0.29
  -1   9   3    7.69    0.28
  -1   9   3    8.21    0.31
  -1   9   3    7.64    0.29
  -1   9   3    7.10    0.26
  -1   9   3    8.14    0.28
  -1   9   3    7.21    0.29
  -1  -9   3    7.17    0.40
  -1  -9   3    7.91    0.36
  -1  -9   3    7.37    0.28
  -1  -9   3    7.21    0.30
  -1  -9   3    7.15    0.28
  -1  -9   3    7.21    0.29
  -1  -9   3    7.86    0.33
   1  -9  -3    7.26    0.74
   1  -9  -3    7.24    0.30
   1  -9  -3    7.73    0.28
   1  -9  -3    7.53    0.29
   1  -9  -3    6.71    0.29
   1  -9  -3    7.31    0.29
   1   9  -2   13.68    0.48
   1   9  -2   13.24    0.49
   1   9  -2   13.87    0.46
   1   9  -2   12.57    0.48
   1   9  -2   12.31    0.44
   1   9  -2   14.43    0.48
   1   9  -2   13.27    0.47
  -1   9   2   14.41    0.48
  -1   9   2   13.27    0.49
  -1   9   2   12.79    0.46
  -1   9   2   13.01    0.47
  -1   9   2   12.80    0.46
  -1  -9   2   11.72    0.45
  -1  -9   2   13.97    0.46
  -1  -9   2   12.88    0.49
  -1  -9   2   13.70    0.46
  -1  -9   2   14.40    0.51
   1  -9  -2   13.04    0.87
   1  -9  -2   14.25    0.51
   1  -9  -2   12.18    0.46
   1  -9  -2   15.13    0.47
   1  -9  -2   13.77    0.48
   1  -9  -2   14.28    0.50
   1   9  -1   78.70    2.37
   1   9  -1   72.79    2.41
   1   9  -1   76.54    2.40
   1   9  -1   72.53    2.36
   1   9  -1   70.42    2.34
   1   9  -1   71.12    2.38
  -1   9   1   83.93    2.47
  -1   9   1   72.70    2.39
  -1   9   1   77.50    2.63
  -1   9   1   70.97    2.37
  -1   9   1   70.35    2.37
  -1   9   1   72.06    2.37
  -1  -9   1   68.87    2.36
  -1  -9   1   80.19    2.35
  -1  -9   1   79.73    2.45
  -1  -9   1   72.20    2.40
   1  -9  -1   71.97    2.73
   1  -9  -1   71.22    2.42
   1  -9  -1   83.64    2.43
   1  -9  -1   79.51    2.45
   1  -9  -1   70.00    2.40
   1  -9  -1   75.71    2.60
   1  -9  -1   78.60    2.46
   1   9   0    2.65    0.13
   1   9   0    2.03    0.12
   1   9   0    2.23    0.12
   1   9   0    2.49    0.11
   1   9   0    2.26    0.12
  -1   9   0    2.67    0.13
  -1   9   0    2.56    0.13
  -1   9   0    2.08    0.14
  -1   9   0    2.44    0.13
  -1   9   0    2.56    0.11
  -1   9   0    2.52    0.12
  -1   9   0    2.32    0.14
  -1  -9   0    2.11    0.38
  -1  -9   0    2.89    0.16
  -1  -9   0    2.26    0.14
  -1  -9   0    2.44    0.13
  -1  -9   0    2.83    0.11
  -1  -9   0    2.71    0.12
   1  -9   0    1.89    0.31
   1  -9   0    2.52    0.16
   1  -9   0    2.36    0.11
   1  -9   0    2.33    0.13
   1  -9   0    2.06    0.13
   1  -9   0    2.39    0.12
   1  -9   0    2.22    0.11
   1  -9   0    2.72    0.16
   1   9   1    9.19    0.36
   1   9   1    8.46    0.34
   1   9   1    8.48    0.34
   1   9   1    8.23    0.32
   1   9   1    8.30    0.29
   1   9   1    9.61    0.35
   1   9   1    7.84    0.32
  -1   9  -1    8.80    0.31
  -1   9  -1    9.01    0.32
  -1   9  -1    8.37    0.33
  -1   9  -1    8.91    0.33
  -1   9  -1    8.35    0.33
  -1   9  -1    8.26    0.34
  -1  -9  -1    7.71    0.60
  -1  -9  -1    8.59    0.31
  -1  -9  -1    8.86    0.32
  -1  -9  -1    8.77    0.32
   1  -9   1    7.38    0.49
   1  -9   1    9.04    0.33
   1  -9   1    8.95    0.34
   1  -9   1    8.67    0.31
   1   9   2  116.83    3.62
   1   9   2  109.68    3.66
   1   9   2  115.15    3.68
   1   9   2  113.10    3.61
   1   9   2  117.93    3.58
   1   9   2  111.38    3.64
  -1   9  -2  119.90    3.69
  -1   9  -2  118.21    3.67
  -1   9  -2  112.16    3.68
  -1   9  -2  121.48    3.65
  -1   9  -2  108.21    3.61
  -1   9  -2  124.18    3.74
  -1   9  -2  108.47    3.61
  -1  -9  -2  107.24    4.05
  -1  -9  -2  110.10    3.60
  -1  -9  -2  122.15    3.63
  -1  -9  -2  121.17    3.74
   1  -9   2  107.76    3.77
   1  -9   2  123.94    3.80
   1  -9   2  123.64    3.65
   1  -9   2  114.17    3.64
   1   9   3   10.35    0.41
   1   9   3   10.61    0.39
   1   9   3    8.65    0.36
   1   9   3    8.66    0.33
   1   9   3   10.08    0.36
   1   9   3    9.80    0.38
  -1   9  -3    8.86    0.36
  -1   9  -3    9.07    0.36
  -1   9  -3    9.96    0.38
  -1   9  -3    9.15    0.35
  -1   9  -3   10.28    0.38
  -1   9  -3    9.15    0.36
  -1  -9  -3   11.27    0.88
  -1  -9  -3   10.86    0.38
  -1  -9  -3   10.55    0.36
  -1  -9  -3   10.18    0.36
  -1  -9  -3   10.61    0.37
  -1  -9  -3    9.75    0.36
   1  -9   3    9.02    0.46
   1  -9   3   10.98    0.39
   1  -9   3   10.46    0.39
   1  -9   3    9.67    0.35
   1  -9   3   10.86    0.40
   1   9   4   36.01    1.17
   1   9   4   30.96    1.14
   1   9   4   34.10    1.13
   1   9   4   31.85    1.09
   1   9   4   38.58    1.13
   1   9   4   31.58    1.11
  -1   9  -4   32.98    1.14
  -1   9  -4   29.76    1.11
  -1   9  -4   35.94    1.18
  -1   9  -4   30.94    1.13
  -1   9  -4   35.84    1.15
  -1   9  -4   35.76    1.14
  -1   9  -4   34.14    1.12
  -1  -9  -4   36.18    1.99
  -1  -9  -4   37.28    1.19
  -1  -9  -4   32.78    1.10
  -1  -9  -4   36.27    1.11
  -1  -9  -4   35.68    1.27
  -1  -9  -4   36.28    1.13
  -1  -9  -4   33.57    1.14
   1  -9   4   31.51    1.17
   1  -9   4   35.35    1.21
   1  -9   4   36.66    1.16
   1  -9   4   34.15    1.12
   1  -9   4   36.34    1.17
   1   9   5  279.58    8.17
   1   9   5  239.93    8.04
   1   9   5  245.12    7.93
   1   9   5  243.84    7.86
   1   9   5  280.98    7.91
   1   9   5  251.86    7.98
  -1   9  -5  249.12    8.19
  -1   9  -5  234.02    7.93
  -1   9  -5  260.09    7.95
  -1   9  -5  239.62    7.94
  -1   9  -5  266.53    7.99
  -1   9  -5  258.18    8.01
  -1   9  -5  238.15    7.94
  -1  -9  -5  273.84   10.96
  -1  -9  -5  249.30    8.00
  -1  -9  -5  284.10    8.04
  -1  -9  -5  230.05    8.04
  -1  -9  -5  267.80    8.01
  -1  -9  -5  259.98    8.10
   1  -9   5  275.51    8.27
   1  -9   5  260.78    8.17
   1  -9   5  272.68    8.20
   1  -9   5  256.40    7.96
   1  -9   5  270.87    8.16
   1   9   6    0.74    0.09
   1   9   6    0.51    0.19
   1   9   6    0.56    0.10
   1   9   6    0.51    0.08
   1   9   6    0.45    0.08
   1   9   6    0.62    0.09
   1   9   6    0.40    0.08
  -1   9  -6    0.33    0.07
  -1   9  -6    0.73    0.09
  -1   9  -6    0.38    0.08
  -1   9  -6    0.38    0.07
  -1   9  -6    0.44    0.10
  -1   9  -6    0.49    0.09
  -1   9  -6    0.48    0.09
  -1   9  -6    0.42    0.08
  -1  -9  -6    0.00    0.94
  -1  -9  -6    0.58    0.10
  -1  -9  -6    0.46    0.15
  -1  -9  -6    0.36    0.09
  -1  -9  -6    0.47    0.11
   1  -9   6    1.16    0.15
   1  -9   6    0.90    0.21
   1  -9   6    0.38    0.07
   1  -9   6    0.37    0.16
   1  -9   6    0.31    0.07
   1  -9   6    0.44    0.12
   1   9   7    5.71    0.28
   1   9   7    5.58    0.34
   1   9   7    6.01    0.27
   1   9   7    5.70    0.26
   1   9   7    5.58    0.23
   1   9   7    5.64    0.29
   1   9   7    5.77    0.26
  -1   9  -7    6.25    0.27
  -1   9  -7    6.07    0.28
  -1   9  -7    5.55    0.25
  -1   9  -7    5.50    0.24
  -1   9  -7    6.19    0.27
  -1   9  -7    6.15    0.26
  -1  -9  -7    4.69    1.10
  -1  -9  -7    5.31    0.23
  -1  -9  -7    6.71    0.26
  -1  -9  -7    5.38    0.39
  -1  -9  -7    6.33    0.27
  -1  -9  -7    6.24    0.27
   1  -9   7    6.36    0.38
   1  -9   7    6.61    0.53
   1  -9   7    6.62    0.28
   1  -9   7    6.79    0.33
   1  -9   7    5.64    0.24
   1  -9   7    5.38    0.30
   1   9   8    0.19    0.14
   1   9   8    0.45    0.09
   1   9   8    0.08    0.06
   1   9   8    0.20    0.09
  -1   9  -8    0.01    0.08
  -1   9  -8    0.33    0.10
  -1   9  -8    0.11    0.06
  -1   9  -8    0.06    0.08
  -1   9  -8    0.11    0.07
  -1   9  -8    0.09    0.10
  -1   9  -8    0.14    0.08
  -1  -9  -8    0.43    0.98
  -1  -9  -8    0.23    0.07
  -1  -9  -8    0.35    0.11
  -1  -9  -8    0.27    0.21
  -1  -9  -8    0.04    0.09
  -1  -9  -8    0.37    0.10
   1  -9   8    0.31    0.12
   1  -9   8    0.10    0.07
   1  -9   8    0.00    0.15
   1  -9   8    0.26    0.07
   1   9   9   60.80    1.98
   1   9   9   55.22    1.88
  -1   9  -9   54.24    1.88
  -1   9  -9   56.79    1.87
  -1   9  -9   57.78    1.92
  -1  -9  -9   59.17    3.02
  -1  -9  -9   58.29    1.83
  -1  -9  -9   54.48    2.15
  -1  -9  -9   58.77    1.94
   1  -9   9   60.03    2.31
   1  -9   9   57.08    1.87
   1   9  10   36.94    1.39
   1   9  10   41.54    1.34
  -1   9 -10   44.06    1.41
  -1   9 -10   41.18    1.38
  -1   9 -10   40.43    1.39
  -1  -9 -10   35.04    2.66
  -1  -9 -10   40.68    1.35
  -1  -9 -10   37.49    1.52
  -1  -9 -10   40.20    1.49
   1  -9  10   36.78    1.51
   1  -9  10   41.07    1.35
   1   9  11    0.41    0.11
   1   9  11   -0.09    0.09
   1   9  11    0.33    0.08
  -1   9 -11    0.31    0.17
  -1   9 -11    0.39    0.10
  -1   9 -11    0.41    0.11
  -1  -9 -11   -0.26    0.75
  -1  -9 -11    0.86    0.38
  -1  -9 -11    0.47    0.12
   1  -9  11    0.56    0.18
   1  -9  11    0.18    0.09
   1   9  12    2.20    0.19
   1   9  12    2.14    0.17
  -1   9 -12    1.98    0.20
  -1   9 -12    2.06    0.17
  -1   9 -12    1.87    0.21
  -1  -9 -12    2.54    0.76
  -1  -9 -12    1.45    0.31
  -1  -9 -12    1.74    0.20
   1  -9  12    1.99    0.20
   1  -9  12    1.61    0.17
   1   9  13    1.27    0.15
   1   9  13    0.84    0.11
  -1   9 -13    1.63    0.22
  -1   9 -13    0.54    0.17
  -1   9 -13    0.69    0.14
  -1  -9 -13    0.76    0.65
  -1  -9 -13    1.01    0.15
   1  -9  13    0.98    0.23
   1  -9  13    0.77    0.13
   1   9  14   32.77    1.13
  -1   9 -14   32.57    1.20
  -1   9 -14   32.11    1.14
  -1  -9 -14   29.91    2.25
  -1  -9 -14   32.91    1.23
   1  -9  14   32.93    1.54
   1  -9  14   33.46    1.11
   1   9  15    2.68    0.25
   1   9  15    2.59    0.19
  -1   9 -15    3.06    0.22
  -1   9 -15    2.63    0.21
  -1  -9 -15    2.05    0.66
  -1  -9 -15    2.80    0.26
   1  -9  15    2.74    0.32
   1  -9  15    3.05    0.23
   1   9  16    9.81    0.37
  -1   9 -16    9.24    0.42
  -1   9 -16    7.81    0.44
  -1  -9 -16    8.46    0.83
  -1  -9 -16    8.41    0.40
   1  -9  16    8.41    0.58
   1  -9  16    8.57    0.43
   1   9  17   55.52    1.72
  -1   9 -17   58.60    1.94
  -1   9 -17   48.71    1.88
  -1  -9 -17   48.86    3.34
  -1  -9 -17   53.53    1.79
   1  -9  17   46.01    2.30
   1  -9  17   52.62    1.76
   1   9  18    1.47    0.16
   1   9  18    1.39    0.13
  -1   9 -18    1.37    0.17
  -1   9 -18    1.02    0.15
  -1  -9 -18    1.19    0.44
  -1  -9 -18    1.44    0.19
   1  -9  18    1.20    0.22
   1  -9  18    1.20    0.15
   1   9  19   39.02    1.30
  -1   9 -19   38.89    1.54
  -1   9 -19   35.82    1.27
  -1  -9 -19   44.54    1.90
   1  -9  19   32.97    1.38
   1   9  20   21.11    0.83
   1   9  20   20.43    0.73
  -1  -9 -20   23.38    1.21
   1  -9  20   20.70    0.84
   1   9  21    3.77    0.18
   1   9  21    4.08    0.18
  -1  -9 -21    4.64    0.28
   1  -9  21    3.67    0.31
   1  11 -20    2.68    0.13
   1  11 -20    2.68    0.14
  -1  11  20    2.52    0.14
  -1  11  20    2.39    0.15
  -1 -11  20    2.12    0.20
  -1 -11  20    2.62    0.13
   1 -11 -20    2.59    0.30
   1  11 -19   10.29    0.40
  -1  11  19   10.34    0.39
  -1 -11  19    8.80    0.59
  -1 -11  19   10.74    0.40
   1 -11 -19   13.36    0.77
   1  11 -18    4.00    0.24
  -1  11  18    4.76    0.28
  -1  11  18    3.80    0.21
  -1 -11  18    3.85    0.38
  -1 -11  18    4.27    0.24
   1 -11 -18    4.11    0.61
   1  11 -17    2.70    0.20
  -1  11  17    2.25    0.28
  -1  11  17    2.45    0.19
  -1 -11  17    1.96    0.29
  -1 -11  17    2.86    0.18
   1 -11 -17    3.04    0.59
   1 -11 -17    2.65    0.20
   1  11 -16    0.31    0.15
   1  11 -16    0.81    0.16
  -1  11  16    0.57    0.15
  -1  11  16    0.66    0.10
  -1 -11  16    0.50    0.24
  -1 -11  16    0.39    0.12
   1 -11 -16    0.74    0.51
   1 -11 -16    0.48    0.15
   1  11 -15    4.92    0.26
   1  11 -15    4.60    0.30
  -1  11  15    5.53    0.42
  -1  11  15    5.51    0.25
  -1 -11  15    5.84    0.43
  -1 -11  15    5.24    0.28
   1 -11 -15    6.18    0.82
   1 -11 -15    4.82    0.30
   1  11 -14    9.41    0.44
   1  11 -14    8.76    0.41
  -1  11  14    8.62    0.58
  -1  11  14    9.46    0.42
  -1 -11  14   10.74    0.63
  -1 -11  14    8.73    0.39
   1 -11 -14    7.79    1.14
   1 -11 -14   10.24    0.67
   1 -11 -14    8.32    0.42
   1  11 -13   66.72    2.41
   1  11 -13   69.85    2.27
   1  11 -13   64.56    2.15
  -1  11  13   62.65    2.14
  -1 -11  13   57.84    2.28
  -1 -11  13   68.40    2.13
   1 -11 -13   65.33    3.17
   1 -11 -13   63.46    2.56
   1 -11 -13   66.09    2.22
   1  11 -12    5.96    0.33
   1  11 -12    7.10    0.32
   1  11 -12    6.11    0.32
  -1  11  12    6.53    0.34
  -1  11  12    6.16    0.28
  -1 -11  12    5.02    0.42
  -1 -11  12    6.24    0.29
   1 -11 -12    7.49    1.60
   1 -11 -12    5.96    0.50
   1 -11 -12    6.18    0.36
   1  11 -11    5.06    0.29
   1  11 -11    3.19    0.25
   1  11 -11    4.88    0.31
  -1  11  11    4.59    0.31
  -1  11  11    4.20    0.22
  -1  11  11    4.00    0.21
  -1 -11  11    3.75    0.35
  -1 -11  11    4.16    0.24
   1 -11 -11    3.93    1.35
   1 -11 -11    2.83    0.40
   1 -11 -11    4.47    0.28
   1  11 -10    3.16    0.21
   1  11 -10    3.10    0.21
  -1  11  10    2.62    0.19
  -1  11  10    2.33    0.23
  -1  11  10    2.46    0.15
  -1 -11  10    2.83    0.29
  -1 -11  10    3.16    0.19
   1 -11 -10    0.16    1.31
   1 -11 -10    2.49    0.15
   1 -11 -10    1.94    0.35
   1 -11 -10    2.34    0.20
   1  11  -9   14.66    0.57
   1  11  -9   15.41    0.58
   1  11  -9   15.00    0.60
  -1  11   9   14.62    0.53
  -1 -11   9   16.08    0.67
  -1 -11   9   15.03    0.57
   1 -11  -9   11.48    1.41
   1 -11  -9   14.84    0.54
   1 -11  -9   14.95    0.72
   1  11  -8    0.03    0.09
   1  11  -8    0.14    0.09
   1  11  -8    0.05    0.10
  -1  11   8    0.20    0.11
  -1  11   8    0.04    0.07
  -1  11   8   -0.07    0.13
  -1 -11   8   -0.13    0.17
  -1 -11   8    0.03    0.07
   1 -11  -8   -1.03    1.01
   1 -11  -8    0.14    0.07
   1 -11  -8    0.05    0.23
   1 -11  -8    0.02    0.09
   1  11  -7   21.48    0.85
   1  11  -7   22.55    0.81
   1  11  -7   24.08    0.85
  -1  11   7   25.24    0.83
  -1  11   7   22.94    0.78
  -1  11   7   24.81    0.79
  -1 -11   7   25.01    1.10
  -1 -11   7   23.69    0.81
   1 -11  -7   22.12    1.76
   1 -11  -7   22.98    0.79
   1 -11  -7   20.77    0.94
   1 -11  -7   23.53    0.88
   1  11  -6    6.94    0.33
   1  11  -6    7.53    0.28
   1  11  -6    6.48    0.31
   1  11  -6    8.46    0.34
   1  11  -6    6.33    0.30
  -1  11   6    6.34    0.30
  -1  11   6    7.77    0.32
  -1  11   6    6.86    0.29
  -1  11   6    7.09    0.29
  -1  11   6    7.48    0.32
  -1  11   6    7.16    0.31
  -1 -11   6    7.21    0.49
  -1 -11   6    7.84    0.29
  -1 -11   6    7.05    0.30
  -1 -11   6    8.71    0.42
   1 -11  -6    4.76    1.21
   1 -11  -6    7.37    0.29
   1 -11  -6    7.83    0.47
   1 -11  -6    7.04    0.34
   1  11  -5   23.70    0.82
   1  11  -5   23.16    0.89
   1  11  -5   24.01    0.85
   1  11  -5   26.89    0.88
   1  11  -5   22.79    0.85
  -1  11   5   25.31    0.86
  -1  11   5   24.47    0.83
  -1  11   5   23.48    0.82
  -1  11   5   27.75    0.93
  -1  11   5   23.59    0.84
  -1 -11   5   25.33    1.08
  -1 -11   5   26.91    0.91
  -1 -11   5   24.84    0.85
  -1 -11   5   25.98    0.98
   1 -11  -5   20.42    2.17
   1 -11  -5   25.77    0.86
   1 -11  -5   22.59    0.97
   1 -11  -5   24.83    0.90
   1  11  -4    1.57    0.11
   1  11  -4    0.82    0.13
   1  11  -4    1.44    0.11
   1  11  -4    0.92    0.10
   1  11  -4    1.36    0.11
   1  11  -4    0.95    0.11
  -1  11   4    1.40    0.12
  -1  11   4    1.37    0.17
  -1  11   4    1.22    0.11
  -1  11   4    1.39    0.09
  -1  11   4    1.40    0.11
  -1  11   4    1.14    0.11
  -1 -11   4    1.34    0.27
  -1 -11   4    1.11    0.09
  -1 -11   4    1.11    0.09
  -1 -11   4    1.36    0.18
   1 -11  -4    0.46    1.12
   1 -11  -4    1.16    0.11
   1 -11  -4    0.94    0.19
   1 -11  -4    0.99    0.12
   1  11  -3    2.73    0.14
   1  11  -3    2.75    0.15
   1  11  -3    3.56    0.20
   1  11  -3    2.45    0.14
   1  11  -3    2.71    0.17
   1  11  -3    2.41    0.16
   1  11  -3    2.89    0.15
   1  11  -3    2.95    0.17
  -1  11   3    2.85    0.16
  -1  11   3    2.94    0.17
  -1  11   3    3.02    0.20
  -1  11   3    2.78    0.15
  -1  11   3    2.86    0.16
  -1 -11   3    3.08    0.43
  -1 -11   3    3.22    0.24
  -1 -11   3    3.31    0.16
  -1 -11   3    3.17    0.23
  -1 -11   3    2.63    0.14
  -1 -11   3    3.29    0.23
   1 -11  -3    2.22    1.05
   1 -11  -3    3.04    0.18
   1 -11  -3    2.85    0.16
   1 -11  -3    2.65    0.22
   1 -11  -3    2.53    0.16
   1 -11  -3    2.48    0.14
   1  11  -2    2.18    0.14
   1  11  -2    1.89    0.18
   1  11  -2    2.30    0.13
   1  11  -2    1.88    0.13
   1  11  -2    2.08    0.13
   1  11  -2    2.26    0.14
  -1  11   2    2.48    0.15
  -1  11   2    1.94    0.16
  -1  11   2    1.75    0.12
  -1  11   2    2.06    0.15
  -1 -11   2    2.40    0.44
  -1 -11   2    2.69    0.20
  -1 -11   2    1.98    0.14
  -1 -11   2    2.36    0.13
  -1 -11   2    2.61    0.17
   1 -11  -2    1.85    0.16
   1 -11  -2    2.33    0.13
   1 -11  -2    2.13    0.13
   1 -11  -2    2.17    0.15
   1  11  -1   87.93    2.63
   1  11  -1   75.48    2.61
   1  11  -1   79.59    2.57
   1  11  -1   79.07    2.60
  -1  11   1   90.14    2.61
  -1  11   1   74.43    2.61
  -1  11   1   78.45    2.61
  -1  11   1   81.76    2.59
  -1 -11   1   76.36    2.95
  -1 -11   1   77.54    2.58
  -1 -11   1   87.69    2.61
   1 -11  -1   81.92    2.59
   1 -11  -1   85.44    2.65
   1 -11  -1   87.32    2.62
   1  11   0    0.11    0.07
   1  11   0    0.06    0.06
   1  11   0    0.65    0.15
   1  11   0    0.09    0.06
   1  11   0    0.11    0.09
   1  11   0    0.07    0.08
  -1  11   0   -0.01    0.06
  -1  11   0    0.43    0.11
  -1  11   0    0.19    0.09
  -1  11   0    0.35    0.10
  -1  11   0    0.26    0.08
  -1 -11   0   -0.45    0.46
  -1 -11   0    0.09    0.10
  -1 -11   0   -0.04    0.08
  -1 -11   0    0.16    0.06
   1 -11   0    0.10    0.11
   1 -11   0    0.07    0.06
   1 -11   0    0.07    0.06
   1 -11   0    0.02    0.08
   1  11   1    1.57    0.11
   1  11   1    1.37    0.14
   1  11   1    1.37    0.10
   1  11   1    1.22    0.10
   1  11   1    2.03    0.15
  -1  11  -1    1.38    0.11
  -1  11  -1    1.15    0.16
  -1  11  -1    1.29    0.10
  -1  11  -1    1.16    0.11
  -1 -11  -1    1.82    0.66
  -1 -11  -1    1.86    0.15
  -1 -11  -1    1.39    0.10
  -1 -11  -1    1.51    0.12
  -1 -11  -1    1.31    0.15
   1 -11   1    1.07    0.17
   1 -11   1    1.47    0.11
   1 -11   1    1.77    0.12
   1 -11   1    1.70    0.14
   1  11   2    8.31    0.34
   1  11   2    7.75    0.33
   1  11   2    7.54    0.31
   1  11   2    7.38    0.28
   1  11   2    8.43    0.31
   1  11   2    7.25    0.32
  -1  11  -2    7.80    0.31
  -1  11  -2    8.53    0.32
  -1  11  -2    7.15    0.34
  -1  11  -2    8.14    0.31
  -1  11  -2    7.64    0.30
  -1  11  -2    7.32    0.32
  -1  11  -2    7.24    0.32
  -1 -11  -2    7.67    0.87
  -1 -11  -2    8.06    0.34
  -1 -11  -2    7.28    0.29
  -1 -11  -2    8.77    0.32
  -1 -11  -2    8.73    0.35
   1 -11   2    6.51    0.31
   1 -11   2    7.84    0.31
   1 -11   2    9.02    0.34
   1 -11   2    7.95    0.30
   1 -11   2    8.52    0.36
   1  11   3   22.85    0.79
   1  11   3   21.40    0.79
   1  11   3   21.38    0.78
   1  11   3   21.07    0.77
   1  11   3   24.38    0.77
   1  11   3   22.36    0.77
  -1  11  -3   22.45    0.76
  -1  11  -3   22.58    0.76
  -1  11  -3   20.94    0.78
  -1  11  -3   23.33    0.79
  -1  11  -3   20.93    0.76
  -1  11  -3   24.16    0.80
  -1  11  -3   24.12    0.80
  -1  11  -3   20.85    0.79
  -1 -11  -3   17.07    1.30
  -1 -11  -3   24.33    0.82
  -1 -11  -3   22.86    0.77
  -1 -11  -3   23.46    0.77
  -1 -11  -3   23.68    0.79
  -1 -11  -3   23.31    0.80
   1 -11   3   21.54    1.03
   1 -11   3   23.50    0.78
   1 -11   3   24.84    0.83
   1 -11   3   21.71    0.75
   1 -11   3   24.10    0.82
   1  11   4   12.56    0.46
   1  11   4   11.17    0.42
   1  11   4   10.85    0.40
   1  11   4   10.74    0.44
  -1  11  -4   11.06    0.44
  -1  11  -4   11.20    0.46
  -1  11  -4   12.13    0.43
  -1  11  -4   10.92    0.43
  -1  11  -4   12.17    0.44
  -1  11  -4   11.26    0.44
  -1 -11  -4   11.32    1.26
  -1 -11  -4   11.33    0.41
  -1 -11  -4   11.18    0.52
  -1 -11  -4   13.09    0.47
  -1 -11  -4   12.51    0.49
   1 -11   4   10.85    0.60
   1 -11   4   13.10    0.44
   1 -11   4   11.55    0.42
   1 -11   4   12.93    0.50
   1  11   5    0.10    0.11
   1  11   5    0.06    0.07
   1  11   5    0.06    0.05
   1  11   5    0.12    0.08
   1  11   5    0.01    0.08
  -1  11  -5    0.01    0.09
  -1  11  -5    0.10    0.08
  -1  11  -5    0.35    0.11
  -1  11  -5    0.16    0.08
  -1  11  -5    0.04    0.11
  -1 -11  -5   -0.45    0.95
  -1 -11  -5    0.39    0.09
  -1 -11  -5    0.27    0.18
  -1 -11  -5    0.08    0.09
   1 -11   5   -0.08    0.26
   1 -11   5    0.01    0.08
   1 -11   5    0.04    0.06
   1 -11   5    0.19    0.14
   1  11   6   17.16    0.67
   1  11   6   17.71    0.62
   1  11   6   19.19    0.68
  -1  11  -6   17.02    0.64
  -1  11  -6   17.34    0.64
  -1  11  -6   18.77    0.68
  -1  11  -6   17.68    0.64
  -1 -11  -6   21.84    1.86
  -1 -11  -6   17.85    0.61
  -1 -11  -6   15.67    0.74
  -1 -11  -6   18.21    0.68
   1 -11   6   17.30    0.85
   1 -11   6   19.11    0.63
   1  11   7   48.97    1.66
   1  11   7   49.23    1.59
  -1  11  -7   48.60    1.62
  -1  11  -7   46.40    1.58
  -1  11  -7   48.72    1.69
  -1  11  -7   47.49    1.63
  -1 -11  -7   52.33    3.13
  -1 -11  -7   49.27    1.56
  -1 -11  -7   49.03    1.75
   1 -11   7   48.14    1.58
   1  11   8    0.80    0.12
   1  11   8    0.99    0.09
   1  11   8    1.37    0.14
  -1  11  -8    1.63    0.15
  -1  11  -8    0.96    0.12
  -1  11  -8    1.48    0.18
  -1  11  -8    1.12    0.15
  -1 -11  -8   -0.73    1.16
  -1 -11  -8    1.46    0.15
  -1 -11  -8    1.81    0.37
   1 -11   8    1.40    0.22
   1 -11   8    1.10    0.13
   1  11   9   12.58    0.54
   1  11   9   14.74    0.51
  -1  11  -9   14.64    0.54
  -1  11  -9   14.12    0.58
  -1 -11  -9   12.22    1.60
  -1 -11  -9   13.53    0.53
  -1 -11  -9   13.21    0.72
   1 -11   9   13.81    0.63
   1 -11   9   14.42    0.52
   1  11  10   10.46    0.47
   1  11  10   11.40    0.42
  -1  11 -10    9.92    0.45
  -1  11 -10   10.43    0.44
  -1 -11 -10    6.39    1.46
  -1 -11 -10   10.29    0.42
  -1 -11 -10   10.61    0.59
  -1 -11 -10   11.12    0.50
   1 -11  10   10.91    0.57
   1 -11  10   10.93    0.42
   1  11  11    4.06    0.23
  -1  11 -11    3.25    0.27
  -1  11 -11    3.19    0.21
  -1  11 -11    4.12    0.27
  -1 -11 -11    2.49    1.13
  -1 -11 -11    3.02    0.42
  -1 -11 -11    3.64    0.28
   1 -11  11    3.32    0.34
   1 -11  11    3.98    0.24
   1  11  12   19.20    0.66
  -1  11 -12   19.68    0.89
  -1  11 -12   18.82    0.68
  -1  11 -12   18.53    0.73
  -1 -11 -12   18.67    1.53
  -1 -11 -12   19.66    0.73
   1 -11  12   15.92    0.79
   1 -11  12   19.16    0.70
   1  11  13    1.90    0.15
  -1  11 -13    1.38    0.15
  -1  11 -13    1.84    0.19
  -1 -11 -13    1.22    0.85
  -1 -11 -13    1.58    0.19
   1 -11  13    1.09    0.29
   1 -11  13    1.45    0.16
   1  11  14    7.87    0.34
  -1  11 -14    7.50    0.41
  -1 -11 -14    6.24    0.85
  -1 -11 -14    6.44    0.35
   1 -11  14    6.57    0.51
   1 -11  14    7.24    0.36
   1  11  15   12.52    0.51
  -1  11 -15   12.93    0.55
  -1 -11 -15   13.48    1.13
  -1 -11 -15   13.58    0.56
   1 -11  15   14.07    0.71
   1 -11  15   13.47    0.52
   1  11  16   11.27    0.65
   1  11  16   10.40    0.41
  -1  11 -16   11.71    0.44
  -1 -11 -16   12.24    0.98
  -1 -11 -16   10.02    0.46
   1 -11  16    9.49    0.51
   1 -11  16   10.75    0.43
   1  11  17    7.14    0.27
  -1  11 -17    6.30    0.29
  -1 -11 -17    6.96    1.01
  -1 -11 -17    5.83    0.36
   1 -11  17    5.70    0.41
   1 -11  17    5.76    0.28
   1  11  18    0.79    0.12
   1  11  18    0.65    0.12
  -1  11 -18    0.60    0.15
  -1 -11 -18    0.43    0.38
   1 -11  18    0.58    0.26
   1 -11  18    0.61    0.15
   1  11  19    0.91    0.12
   1  11  19    0.63    0.08
  -1  11 -19    0.70    0.10
  -1 -11 -19    0.80    0.30
   1 -11  19    0.98    0.25
   1 -11  19    0.62    0.09
   1  11  20    0.65    0.05
  -1  11 -20    0.84    0.07
  -1  11 -20    0.72    0.08
  -1 -11 -20    1.11    0.19
   1 -11  20    0.91    0.16
   1 -11  20    0.60    0.07
   1  13 -18    1.99    0.12
   1  13 -18    1.68    0.12
  -1 -13  18    1.52    0.32
  -1 -13  18    1.80    0.12
   1 -13 -18    2.22    0.32
   1  13 -17    6.34    0.33
   1  13 -17    5.43    0.29
  -1  13  17    5.58    0.32
  -1  13  17    5.16    0.23
  -1 -13  17    5.82    0.71
  -1 -13  17    5.53    0.33
   1 -13 -17    4.60    0.66
   1  13 -16   26.45    0.87
   1  13 -16   24.51    0.85
  -1  13  16   22.89    0.85
  -1 -13  16   25.13    1.09
  -1 -13  16   23.88    0.85
   1  13 -15    0.47    0.11
   1  13 -15    0.47    0.11
   1  13 -15    0.53    0.17
  -1  13  15    0.51    0.21
  -1  13  15    0.61    0.09
  -1 -13  15    0.96    0.37
  -1 -13  15    0.37    0.11
   1 -13 -15   -0.40    0.76
   1 -13 -15    0.86    0.16
   1  13 -14    0.04    0.10
   1  13 -14    0.16    0.14
   1  13 -14    0.20    0.11
  -1  13  14    0.26    0.19
  -1  13  14    0.21    0.12
  -1 -13  14   -0.16    0.51
  -1 -13  14    0.25    0.13
   1 -13 -14    0.06    0.83
   1 -13 -14    0.53    0.34
   1 -13 -14    0.25    0.19
   1  13 -13   12.27    0.50
   1  13 -13   12.04    0.54
  -1  13  13   11.65    0.57
  -1  13  13   12.25    0.43
  -1 -13  13   10.63    1.05
  -1 -13  13   12.14    0.50
   1 -13 -13   16.09    1.54
   1 -13 -13   10.55    0.79
   1 -13 -13   11.36    0.50
   1  13 -12    0.13    0.11
   1  13 -12    0.05    0.12
  -1  13  12    0.08    0.12
  -1  13  12   -0.04    0.08
  -1  13  12    0.13    0.14
  -1 -13  12    0.04    0.38
  -1 -13  12    0.24    0.11
   1 -13 -12   -0.61    1.12
   1 -13 -12    0.40    0.34
   1 -13 -12    0.04    0.16
   1  13 -11   19.90    0.89
   1  13 -11   19.08    0.78
  -1  13  11   18.39    0.82
  -1  13  11   17.90    0.67
  -1 -13  11   15.48    1.14
  -1 -13  11   18.38    0.70
   1 -13 -11   17.23    1.69
   1 -13 -11   18.11    1.00
   1 -13 -11   18.72    0.77
   1  13 -10   29.40    1.00
   1  13 -10   28.68    1.02
   1  13 -10   31.51    1.11
  -1  13  10   28.16    1.16
  -1  13  10   29.37    1.00
  -1 -13  10   29.00    1.39
  -1 -13  10   29.08    1.03
   1 -13 -10   24.77    2.27
   1 -13 -10   28.49    1.03
   1 -13 -10   27.56    1.21
   1 -13 -10   29.84    1.15
   1  13  -9   44.24    1.51
   1  13  -9   45.53    1.52
   1  13  -9   47.80    1.64
  -1  13   9   45.13    1.55
  -1  13   9   42.12    1.48
  -1  13   9   44.68    1.51
  -1 -13   9   43.74    1.83
  -1 -13   9   46.74    1.61
   1 -13  -9   39.32    2.56
   1 -13  -9   45.55    1.60
   1 -13  -9   47.83    1.92
   1 -13  -9   47.88    1.61
   1  13  -8   23.30    0.77
   1  13  -8   22.60    0.81
   1  13  -8   23.01    0.89
   1  13  -8   20.95    0.78
  -1  13   8   24.10    0.94
  -1  13   8   22.34    0.77
  -1  13   8   23.65    0.85
  -1 -13   8   19.20    1.05
  -1 -13   8   21.64    0.85
   1 -13  -8   12.36    2.10
   1 -13  -8   20.53    0.82
   1 -13  -8   20.64    1.05
   1 -13  -8   21.08    1.03
   1  13  -7    2.02    0.18
   1  13  -7    1.81    0.23
   1  13  -7    1.14    0.15
   1  13  -7    1.74    0.17
   1  13  -7    2.02    0.18
  -1  13   7    1.66    0.16
  -1  13   7    1.98    0.19
  -1  13   7    1.78    0.14
  -1  13   7    1.54    0.15
  -1 -13   7    1.30    0.47
  -1 -13   7    1.52    0.14
   1 -13  -7    1.54    1.34
   1 -13  -7    1.50    0.13
   1 -13  -7    1.48    0.32
   1  13  -6   19.11    0.62
   1  13  -6   16.05    0.66
   1  13  -6   17.06    0.63
   1  13  -6   15.33    0.66
   1  13  -6   17.58    0.67
  -1  13   6   15.47    0.68
  -1  13   6   18.72    0.65
  -1 -13   6   17.26    0.93
  -1 -13   6   18.56    0.64
   1 -13  -6   11.80    1.87
   1 -13  -6   18.27    0.63
   1 -13  -6   17.17    0.80
   1  13  -5   24.46    0.80
   1  13  -5   22.42    0.83
   1  13  -5   23.53    0.78
   1  13  -5   22.41    0.82
  -1  13   5   19.94    0.80
  -1  13   5   23.51    0.80
  -1 -13   5   18.79    1.15
   1 -13  -5   16.67    1.78
   1 -13  -5   25.22    0.82
   1 -13  -5   21.74    0.93
   1  13  -4    0.48    0.11
   1  13  -4    0.16    0.12
   1  13  -4    0.35    0.13
   1  13  -4    0.24    0.11
  -1  13   4    0.27    0.11
  -1  13   4    0.33    0.13
  -1  13   4    0.58    0.13
  -1  13   4    0.18    0.10
  -1 -13   4    1.39    0.48
   1 -13  -4   -0.07    0.93
   1 -13  -4    0.23    0.09
   1 -13  -4    0.42    0.27
   1  13  -3    7.74    0.36
   1  13  -3    6.79    0.31
   1  13  -3    7.07    0.32
  -1  13   3    7.54    0.32
  -1  13   3    7.88    0.35
  -1  13   3    7.09    0.31
  -1  13   3    7.33    0.34
  -1 -13   3    7.39    0.33
   1 -13  -3    5.52    1.09
   1 -13  -3    7.23    0.30
   1 -13  -3    8.72    0.44
   1  13  -2    0.33    0.12
   1  13  -2    0.47    0.13
   1  13  -2    0.56    0.11
  -1  13   2    0.44    0.13
  -1  13   2    0.33    0.10
  -1  13   2    0.17    0.10
  -1 -13   2    0.47    0.09
   1 -13  -2    0.33    0.09
   1 -13  -2    0.35    0.17
   1  13  -1   29.61    1.01
   1  13  -1   29.72    0.99
   1  13  -1   29.13    1.01
  -1  13   1   29.34    1.02
  -1  13   1   28.22    0.99
  -1  13   1   28.01    0.99
  -1 -13   1   30.82    1.52
  -1 -13   1   29.80    1.00
   1 -13  -1   28.91    0.98
   1  13   0    1.38    0.16
   1  13   0    1.08    0.12
   1  13   0    1.21    0.16
  -1  13   0    1.73    0.13
  -1  13   0    0.93    0.15
  -1  13   0    1.52    0.16
  -1  13   0    1.12    0.13
  -1 -13   0    0.56    0.69
  -1 -13   0    1.56    0.12
   1 -13   0    0.82    0.11
   1  13   1    7.04    0.33
   1  13   1    6.41    0.30
   1  13   1    6.52    0.29
  -1  13  -1    7.36    0.29
  -1  13  -1    7.02    0.35
  -1  13  -1    6.20    0.29
  -1  13  -1    7.18    0.31
  -1 -13  -1    4.96    0.96
  -1 -13  -1    6.19    0.29
   1 -13   1    6.31    0.81
   1 -13   1    6.74    0.30
   1  13   2    5.07    0.30
   1  13   2    5.66    0.25
   1  13   2    5.19    0.26
  -1  13  -2    4.44    0.28
  -1  13  -2    4.98    0.25
  -1  13  -2    5.39    0.29
  -1 -13  -2    6.02    0.26
   1 -13   2    2.98    0.60
   1  13   3    7.86    0.36
   1  13   3    7.68    0.33
   1  13   3    8.26    0.42
  -1  13  -3    8.52    0.34
  -1  13  -3    8.72    0.38
  -1  13  -3    8.00    0.33
  -1  13  -3    7.93    0.36
  -1 -13  -3    4.03    1.10
  -1 -13  -3    7.39    0.31
  -1 -13  -3    7.53    0.42
   1 -13   3    5.88    0.82
   1  13   4    0.40    0.10
   1  13   4    0.38    0.11
  -1  13  -4    0.93    0.11
  -1  13  -4    1.07    0.15
  -1  13  -4    0.46    0.13
  -1  13  -4    0.84    0.15
  -1 -13  -4   -1.13    1.59
  -1 -13  -4    0.74    0.10
  -1 -13  -4    0.57    0.24
   1 -13   4    0.41    0.51
   1  13   5    1.83    0.22
   1  13   5    2.66    0.16
   1  13   5    2.57    0.22
  -1  13  -5    2.85    0.17
  -1  13  -5    2.35    0.16
  -1  13  -5    2.41    0.17
  -1  13  -5    2.59    0.18
  -1 -13  -5    1.12    1.28
  -1 -13  -5    2.75    0.16
  -1 -13  -5    2.35    0.29
   1 -13   5    2.75    0.47
   1 -13   5    2.77    0.16
   1  13   6    6.43    0.35
   1  13   6    6.67    0.27
  -1  13  -6    6.18    0.28
  -1  13  -6    6.62    0.33
  -1  13  -6    6.74    0.30
  -1  13  -6    7.38    0.30
  -1  13  -6    7.20    0.34
  -1 -13  -6    4.75    1.51
  -1 -13  -6    6.48    0.31
  -1 -13  -6    5.67    0.41
  -1 -13  -6    6.64    0.37
   1 -13   6    5.49    0.57
   1 -13   6    6.29    0.28
   1  13   7    4.15    0.26
   1  13   7    4.63    0.22
   1  13   7    3.59    0.24
  -1  13  -7    4.06    0.24
  -1  13  -7    4.47    0.29
  -1  13  -7    4.55    0.25
  -1  13  -7    4.45    0.27
  -1  13  -7    4.33    0.27
  -1 -13  -7    2.56    1.56
  -1 -13  -7    4.83    0.23
  -1 -13  -7    3.74    0.39
  -1 -13  -7    5.00    0.36
   1 -13   7    4.38    0.45
   1 -13   7    4.07    0.23
   1  13   8   83.12    2.83
   1  13   8   83.99    2.81
   1  13   8   82.62    2.86
  -1  13  -8   89.05    2.80
  -1  13  -8   89.06    2.81
  -1  13  -8   95.15    2.84
  -1  13  -8   84.72    2.88
  -1 -13  -8   91.19    2.82
  -1 -13  -8   84.66    3.16
  -1 -13  -8   87.50    3.05
   1 -13   8   79.07    3.07
   1 -13   8   86.83    2.81
   1  13   9    2.71    0.28
   1  13   9    2.25    0.17
   1  13   9    2.13    0.19
  -1  13  -9    2.38    0.16
  -1  13  -9    1.48    0.19
  -1  13  -9    2.39    0.18
  -1 -13  -9    0.30    1.37
  -1 -13  -9    2.22    0.18
  -1 -13  -9    2.22    0.39
  -1 -13  -9    2.02    0.24
   1 -13   9    2.28    0.40
   1 -13   9    1.72    0.15
   1  13  10    0.18    0.16
   1  13  10   -0.01    0.08
   1  13  10    0.44    0.10
  -1  13 -10    0.32    0.11
  -1  13 -10    0.53    0.18
  -1  13 -10    0.33    0.12
  -1 -13 -10    0.60    1.17
  -1 -13 -10    0.32    0.10
  -1 -13 -10    0.17    0.32
  -1 -13 -10    0.14    0.14
   1 -13  10    1.98    0.59
   1 -13  10    0.15    0.10
   1  13  11   43.66    1.49
  -1  13 -11   45.45    1.56
  -1  13 -11   43.83    1.53
  -1 -13 -11   49.22    3.25
  -1 -13 -11   44.95    1.86
  -1 -13 -11   45.68    1.74
   1 -13  11   45.58    1.51
   1  13  12    0.28    0.10
  -1  13 -12    0.31    0.11
  -1  13 -12    0.46    0.15
  -1 -13 -12    0.35    0.88
  -1 -13 -12    0.51    0.16
   1 -13  12    0.40    0.31
   1 -13  12    0.45    0.10
   1  13  13   14.03    0.54
  -1  13 -13   12.82    0.51
  -1  13 -13   13.25    0.55
  -1 -13 -13   14.62    1.22
  -1 -13 -13   13.56    0.57
   1 -13  13   12.99    0.85
   1 -13  13   12.90    0.51
   1  13  14    5.92    0.30
  -1  13 -14    6.16    0.30
  -1  13 -14    6.20    0.31
  -1 -13 -14    7.86    0.94
  -1 -13 -14    6.30    0.32
   1 -13  14    5.66    0.69
   1 -13  14    7.10    0.30
   1  13  15    4.14    0.20
  -1  13 -15    3.59    0.22
  -1  13 -15    4.45    0.24
  -1 -13 -15    4.74    0.27
   1 -13  15    3.48    0.48
   1 -13  15    3.95    0.22
   1  13  16    0.74    0.09
  -1  13 -16    1.37    0.13
  -1  13 -16    0.62    0.11
  -1 -13 -16    0.92    0.42
  -1 -13 -16    0.90    0.14
   1 -13  16    0.55    0.31
   1 -13  16    0.81    0.12
   1  13  17    1.87    0.12
  -1  13 -17    2.92    0.20
  -1  13 -17    2.29    0.16
  -1 -13 -17    1.77    0.46
   1 -13  17    1.56    0.40
   1 -13  17    2.09    0.17
  -1  13 -18    0.53    0.08
  -1  13 -18    0.37    0.07
  -1 -13 -18    0.28    0.23
   1 -13  18   -0.03    0.23
   1 -13  18    0.28    0.07
   1  15 -16    2.55    0.19
  -1  15  16    1.95    0.21
  -1 -15  16    1.97    0.56
   1 -15 -16    2.57    0.37
   1  15 -15    0.42    0.09
   1  15 -15    0.40    0.10
  -1  15  15    0.83    0.13
  -1  15  15    0.38    0.06
  -1 -15  15    0.36    0.42
  -1 -15  15    0.39    0.10
   1 -15 -15    1.23    0.42
   1  15 -14   24.51    0.84
   1  15 -14   22.00    0.82
  -1 -15  14   21.35    1.26
  -1 -15  14   22.83    0.82
   1 -15 -14   27.38    1.62
   1  15 -13    6.00    0.30
   1  15 -13    6.24    0.27
   1  15 -13    5.55    0.27
  -1  15  13    6.74    0.37
  -1 -15  13    6.26    0.70
  -1 -15  13    5.83    0.28
   1 -15 -13    7.07    0.86
   1 -15 -13    5.32    0.43
   1  15 -12    9.33    0.42
   1  15 -12    9.26    0.39
   1  15 -12    8.93    0.50
  -1  15  12    8.13    0.34
  -1 -15  12    9.13    0.97
  -1 -15  12   10.69    0.48
   1 -15 -12    9.35    1.05
   1 -15 -12    7.24    0.51
   1 -15 -12    7.78    0.41
   1  15 -11   17.84    0.68
   1  15 -11   18.73    0.69
   1  15 -11   17.83    0.71
  -1  15  11   17.95    0.74
  -1 -15  11   15.92    1.30
  -1 -15  11   15.94    0.66
   1 -15 -11   18.22    1.50
   1 -15 -11   17.66    0.97
   1  15 -10   26.42    0.90
   1  15 -10   23.78    0.89
  -1  15  10   23.03    0.92
  -1 -15  10   23.05    1.32
  -1 -15  10   22.90    0.84
   1 -15 -10   24.57    2.25
   1 -15 -10   23.69    0.93
   1 -15 -10   26.93    1.15
   1  15  -9   18.47    0.67
   1  15  -9   19.20    0.69
  -1  15   9   17.66    0.69
  -1  15   9   18.04    0.72
  -1 -15   9   19.39    1.16
   1 -15  -9   15.01    1.83
   1 -15  -9   17.29    0.65
   1 -15  -9   16.47    0.87
   1  15  -8    0.14    0.12
   1  15  -8    0.10    0.11
   1  15  -8    0.32    0.13
  -1  15   8    0.48    0.20
  -1  15   8   -0.07    0.13
  -1  15   8    0.02    0.12
  -1  15   8    0.32    0.13
  -1 -15   8   -0.15    0.50
   1 -15  -8    1.42    2.17
   1 -15  -8    0.16    0.10
   1 -15  -8    0.11    0.30
   1  15  -7    3.00    0.20
   1  15  -7    2.64    0.29
   1  15  -7    2.93    0.24
   1  15  -7    3.30    0.23
  -1  15   7    3.54    0.25
  -1  15   7    3.23    0.28
  -1  15   7    3.55    0.21
  -1  15   7    3.25    0.20
  -1 -15   7    3.70    0.95
   1 -15  -7    3.50    2.05
   1 -15  -7    3.51    0.21
   1 -15  -7    3.75    0.45
   1  15  -6   38.68    1.27
   1  15  -6   36.52    1.48
   1  15  -6   34.79    1.24
   1  15  -6   37.93    1.32
  -1  15   6   35.51    1.33
  -1  15   6   38.70    1.25
  -1  15   6   37.62    1.28
  -1 -15   6   40.59    1.94
   1 -15  -6   25.42    2.92
   1 -15  -6   38.49    1.30
   1 -15  -6   37.41    1.46
   1  15  -5   15.64    0.56
   1  15  -5   13.71    0.59
   1  15  -5   15.53    0.56
   1  15  -5   14.97    0.61
  -1  15   5   14.19    0.58
  -1  15   5   15.26    0.55
  -1  15   5   13.79    0.60
  -1 -15   5   14.88    1.12
   1 -15  -5    8.49    1.63
   1 -15  -5   15.25    0.57
   1 -15  -5   12.34    0.71
   1  15  -4   59.19    1.78
   1  15  -4   54.62    1.84
   1  15  -4   53.78    1.78
   1  15  -4   54.54    1.85
  -1  15   4   50.09    1.81
  -1  15   4   55.10    1.77
  -1  15   4   53.83    1.81
  -1 -15   4   58.47    2.56
   1 -15  -4   43.06    3.16
   1 -15  -4   55.29    1.81
   1 -15  -4   50.44    2.02
   1  15  -3   39.39    1.27
   1  15  -3   39.71    1.34
   1  15  -3   35.37    1.25
   1  15  -3   38.86    1.32
  -1  15   3   35.72    1.29
  -1  15   3   36.32    1.25
  -1  15   3   35.88    1.27
  -1 -15   3   36.83    1.97
  -1 -15   3   37.04    1.27
   1 -15  -3   27.74    2.39
   1 -15  -3   37.76    1.32
   1 -15  -3   37.89    1.42
   1  15  -2    0.45    0.15
   1  15  -2    0.11    0.11
   1  15  -2    0.22    0.17
  -1  15   2    0.19    0.14
  -1  15   2    0.12    0.10
  -1  15   2    0.09    0.16
  -1 -15   2    0.20    0.11
   1 -15  -2    0.28    0.10
   1 -15  -2    0.14    0.21
   1  15  -1  109.84    3.84
   1  15  -1  123.84    4.04
   1  15  -1  116.16    3.77
  -1  15   1  110.77    3.73
  -1  15   1  117.26    3.68
  -1  15   1  115.93    3.72
  -1 -15   1  117.16    3.87
   1 -15  -1  117.05    3.69
   1 -15  -1  121.77    3.93
   1  15   0    0.89    0.16
   1  15   0    0.50    0.10
   1  15   0    0.27    0.13
  -1  15   0    0.94    0.14
  -1  15   0    0.67    0.22
  -1  15   0    0.73    0.12
  -1  15   0    0.86    0.14
  -1 -15   0    1.53    1.25
  -1 -15   0    1.23    0.13
   1 -15   0    1.07    0.94
   1 -15   0    0.76    0.15
   1 -15   0    0.33    0.21
   1  15   1    1.40    0.16
   1  15   1    1.52    0.18
   1  15   1    1.51    0.15
   1  15   1    1.68    0.16
  -1  15  -1    1.43    0.18
  -1  15  -1    1.24    0.13
  -1  15  -1    1.04    0.15
  -1 -15  -1    0.94    1.09
  -1 -15  -1    1.43    0.14
  -1 -15  -1    0.90    0.23
   1 -15   1    1.42    0.14
   1  15   2   51.97    1.81
   1  15   2   52.42    1.82
  -1  15  -2   54.46    1.81
  -1  15  -2   55.51    1.77
  -1  15  -2   56.22    1.80
  -1 -15  -2   54.09    1.76
  -1 -15  -2   52.88    1.97
   1  15   3    9.62    0.45
   1  15   3   10.84    0.42
   1  15   3   10.33    0.45
  -1  15  -3   11.52    0.43
  -1  15  -3    9.88    0.47
  -1  15  -3   10.94    0.43
  -1  15  -3   10.30    0.44
  -1 -15  -3   10.90    0.42
  -1 -15  -3   11.06    0.56
   1 -15   3    7.93    1.01
   1  15   4   16.11    0.59
   1  15   4   15.33    0.60
  -1  15  -4   17.42    0.67
  -1  15  -4   15.24    0.64
  -1  15  -4   15.76    0.58
  -1  15  -4   16.07    0.61
  -1 -15  -4    9.28    1.73
  -1 -15  -4   16.27    0.60
  -1 -15  -4   16.84    0.79
   1 -15   4   11.84    1.23
   1  15   5   12.85    0.57
  -1  15  -5   15.58    0.55
  -1  15  -5   13.80    0.58
  -1  15  -5   14.83    0.55
  -1  15  -5   14.49    0.62
  -1 -15  -5    9.41    1.90
  -1 -15  -5   15.80    0.56
  -1 -15  -5   14.70    0.73
   1 -15   5   11.11    0.97
   1  15   6    5.14    0.31
   1  15   6    4.60    0.27
   1  15   6    4.35    0.30
  -1  15  -6    4.38    0.27
  -1  15  -6    4.90    0.33
  -1  15  -6    5.03    0.27
  -1  15  -6    4.37    0.26
  -1 -15  -6    5.24    1.68
  -1 -15  -6    4.50    0.25
  -1 -15  -6    4.30    0.51
   1 -15   6    4.84    0.98
   1  15   7   24.74    0.96
   1  15   7   28.79    0.98
  -1  15  -7   27.38    0.96
  -1  15  -7   26.58    1.11
  -1  15  -7   27.61    0.95
  -1  15  -7   26.12    0.95
  -1 -15  -7   28.52    2.90
  -1 -15  -7   27.29    1.00
  -1 -15  -7   28.73    1.24
   1 -15   7   23.26    1.42
   1  15   8   56.90    2.08
   1  15   8   59.24    1.99
  -1  15  -8   60.76    1.98
  -1  15  -8   62.35    1.99
  -1  15  -8   57.81    2.08
  -1 -15  -8   56.86    3.46
  -1 -15  -8   66.95    2.24
  -1 -15  -8   62.37    2.62
   1 -15   8   58.32    2.52
   1  15   9   79.98    2.57
   1  15   9   73.42    2.53
  -1  15  -9   81.44    2.57
  -1  15  -9   81.79    2.51
  -1  15  -9   77.33    2.54
  -1 -15  -9   80.40    4.02
  -1 -15  -9   80.41    2.72
  -1 -15  -9   78.30    2.86
   1 -15   9   72.30    3.01
   1 -15   9   75.27    2.52
   1  15  10   20.87    0.83
   1  15  10   19.56    0.76
  -1  15 -10   24.16    0.84
  -1  15 -10   23.63    0.79
  -1  15 -10   22.26    0.80
  -1 -15 -10   19.60    2.24
  -1 -15 -10   23.63    0.95
  -1 -15 -10   21.89    1.04
  -1 -15 -10   20.70    0.79
   1 -15  10   27.41    1.49
   1 -15  10   19.27    0.77
  -1  15 -11    8.67    0.42
  -1  15 -11    8.73    0.50
  -1  15 -11    8.67    0.36
  -1 -15 -11   12.61    1.76
  -1 -15 -11    7.64    0.51
  -1 -15 -11    7.14    0.37
   1 -15  11    7.05    0.82
   1 -15  11    7.99    0.35
   1  15  12    9.51    0.38
  -1  15 -12   12.02    0.50
  -1  15 -12    9.98    0.42
  -1  15 -12   10.95    0.47
  -1 -15 -12   12.29    1.15
  -1 -15 -12    9.74    0.43
   1 -15  12    8.92    0.88
   1 -15  12    9.57    0.42
   1  15  13   10.83    0.41
  -1  15 -13   12.52    0.49
  -1  15 -13    9.43    0.41
  -1  15 -13   11.94    0.47
  -1 -15 -13   10.79    0.47
   1 -15  13   14.51    1.07
   1 -15  13   11.29    0.46
  -1  15 -14   17.67    0.65
  -1  15 -14   16.66    0.60
  -1 -15 -14   16.21    0.64
   1 -15  14   17.43    1.03
   1 -15  14   14.91    0.58
   1  15  15    0.93    0.08
  -1  15 -15    1.37    0.12
  -1  15 -15    0.77    0.11
  -1 -15 -15    0.81    0.53
   1 -15  15    0.92    0.45
   1 -15  15    0.78    0.11
  -1  15 -16    1.47    0.09
   1 -15  16    1.32    0.10
  -1  17  14    4.93    0.26
   1 -17 -14    6.76    0.44
   1  17 -13   10.44    0.39
   1  17 -13    8.98    0.38
  -1  17  13   10.48    0.52
  -1 -17  13   10.22    0.79
   1 -17 -13   11.74    0.96
   1  17 -12   22.64    0.77
   1  17 -12   20.07    0.76
  -1  17  12   23.59    0.90
  -1 -17  12   22.04    1.23
   1 -17 -12   26.12    1.44
   1 -17 -12   22.20    0.93
   1  17 -11   10.42    0.39
   1  17 -11    9.85    0.39
  -1  17  11   10.36    0.41
  -1  17  11    8.57    0.37
  -1 -17  11   10.32    0.91
   1 -17 -11   11.82    0.98
   1 -17 -11    9.28    0.51
   1  17 -10    6.12    0.27
   1  17 -10    5.41    0.25
  -1  17  10    4.29    0.26
  -1  17  10    4.90    0.25
  -1 -17  10    4.51    0.79
   1 -17 -10    4.56    0.27
   1 -17 -10    4.93    0.44
   1  17  -9    0.12    0.12
   1  17  -9    0.18    0.10
  -1  17   9   -0.02    0.10
  -1  17   9    0.31    0.12
  -1  17   9    0.08    0.08
  -1  17   9    0.13    0.10
  -1 -17   9    0.89    0.63
   1 -17  -9    0.27    0.94
   1 -17  -9    0.17    0.09
   1 -17  -9   -0.26    0.24
   1  17  -8   17.52    0.63
   1  17  -8   17.26    0.64
   1  17  -8   15.96    0.64
  -1  17   8   18.07    0.67
  -1  17   8   16.30    0.68
  -1  17   8   16.81    0.64
  -1 -17   8   12.28    1.11
   1 -17  -8   13.67    1.72
   1 -17  -8   17.02    0.67
   1 -17  -8   17.67    0.83
   1  17  -7   43.69    1.35
   1  17  -7   33.61    1.34
   1  17  -7   42.13    1.33
   1  17  -7   40.14    1.39
  -1  17   7   35.35    1.34
  -1  17   7   42.36    1.38
  -1 -17   7   36.95    2.03
  -1 -17   7   34.52    1.36
   1 -17  -7   27.39    2.92
   1 -17  -7   44.57    1.46
   1 -17  -7   37.41    1.66
   1  17  -6    0.60    0.14
   1  17  -6    1.26    0.17
   1  17  -6    0.64    0.12
   1  17  -6    0.90    0.19
  -1  17   6    0.73    0.15
  -1  17   6    1.13    0.17
  -1  17   6    0.54    0.19
  -1 -17   6   -0.03    0.79
  -1 -17   6    1.03    0.14
   1 -17  -6    0.00    1.50
   1 -17  -6    0.95    0.16
   1 -17  -6    0.15    0.28
   1  17  -5    9.72    0.41
   1  17  -5    9.68    0.45
   1  17  -5    9.90    0.41
   1  17  -5    9.67    0.44
  -1  17   5   10.13    0.44
  -1  17   5    8.48    0.47
  -1  17   5    9.95    0.39
  -1  17   5    9.42    0.42
  -1 -17   5    8.35    1.13
  -1 -17   5    9.79    0.41
   1 -17  -5    4.90    1.61
   1 -17  -5    9.61    0.41
   1 -17  -5   10.51    0.58
   1  17  -4    0.55    0.19
   1  17  -4    0.04    0.19
   1  17  -4    0.39    0.11
   1  17  -4    0.27    0.13
  -1  17   4    0.79    0.15
  -1  17   4    0.34    0.14
  -1  17   4    0.81    0.17
  -1  17   4    0.68    0.19
  -1 -17   4    1.13    1.13
  -1 -17   4    0.36    0.16
   1 -17  -4   -0.77    1.44
   1 -17  -4    0.45    0.11
   1 -17  -4    0.58    0.39
   1  17  -3   43.27    1.50
   1  17  -3   44.22    1.47
   1  17  -3   43.52    1.52
  -1  17   3   43.29    1.60
  -1  17   3   43.28    1.48
  -1  17   3   44.55    1.50
   1 -17  -3   44.83    1.53
   1 -17  -3   43.31    1.71
   1  17  -2    0.57    0.21
   1  17  -2    0.88    0.16
   1  17  -2    0.88    0.15
  -1  17   2    1.10    0.22
  -1  17   2    0.66    0.12
  -1  17   2    0.77    0.15
  -1 -17   2    1.09    0.17
  -1 -17   2    0.53    0.22
   1 -17  -2    1.63    0.19
   1 -17  -2    0.66    0.25
   1  17  -1   37.32    1.28
   1  17  -1   38.21    1.23
   1  17  -1   35.10    1.24
  -1  17   1   36.05    1.31
  -1  17   1   36.68    1.23
  -1  17   1   35.73    1.27
  -1 -17   1   37.51    2.33
  -1 -17   1   37.35    1.23
  -1 -17   1   36.19    1.41
   1 -17  -1   32.72    2.26
   1 -17  -1   39.29    1.32
   1 -17  -1   36.39    1.45
   1  17   0   19.36    0.71
   1  17   0   19.36    0.79
   1  17   0   17.88    0.70
  -1  17   0   17.42    0.73
  -1  17   0   18.63    0.67
  -1  17   0   18.04    0.71
  -1 -17   0   19.76    0.70
  -1 -17   0   18.25    0.90
   1 -17   0   18.42    0.83
   1  17   1   41.80    1.54
   1  17   1   46.96    1.52
   1  17   1   48.68    1.59
  -1  17  -1   42.73    1.56
  -1  17  -1   45.08    1.50
  -1  17  -1   47.18    1.55
  -1 -17  -1   48.62    1.83
  -1 -17  -1   46.05    1.64
   1 -17   1   46.59    1.61
   1 -17   1   43.96    1.65
   1  17   2   29.70    1.13
   1  17   2   32.41    1.07
   1  17   2   30.60    1.11
  -1  17  -2   30.46    1.12
  -1  17  -2   33.08    1.07
  -1  17  -2   31.29    1.09
  -1 -17  -2   26.16    2.38
  -1 -17  -2   33.28    1.11
  -1 -17  -2   31.28    1.21
   1 -17   2   29.90    1.16
   1  17   3    8.43    0.44
   1  17   3   10.65    0.43
  -1  17  -3   10.01    0.44
  -1  17  -3   10.28    0.42
  -1  17  -3    9.93    0.44
  -1 -17  -3    5.80    1.63
  -1 -17  -3   10.84    0.45
  -1 -17  -3   10.25    0.61
   1 -17   3   11.20    0.58
   1  17   4    2.32    0.24
   1  17   4    2.47    0.22
   1  17   4    2.45    0.18
   1  17   4    2.49    0.23
  -1  17  -4    2.72    0.18
  -1  17  -4    1.62    0.23
  -1  17  -4    2.41    0.21
  -1  17  -4    2.74    0.23
  -1 -17  -4    4.63    1.96
  -1 -17  -4    1.80    0.17
  -1 -17  -4    2.06    0.33
   1 -17   4    1.85    0.80
   1 -17   4    2.20    0.20
   1 -17   4    2.27    0.31
   1  17   5    0.18    0.14
   1  17   5    0.46    0.21
   1  17   5    0.10    0.10
   1  17   5    0.45    0.14
  -1  17  -5    0.03    0.11
  -1  17  -5    0.14    0.13
  -1  17  -5    0.22    0.10
  -1  17  -5    0.36    0.19
  -1 -17  -5   -0.02    1.30
  -1 -17  -5    0.18    0.10
  -1 -17  -5    0.15    0.29
   1 -17   5    0.73    0.73
   1 -17   5    0.26    0.12
   1  17   6    5.72    0.34
   1  17   6    4.70    0.33
   1  17   6    5.56    0.29
  -1  17  -6    6.52    0.35
  -1  17  -6    5.67    0.33
  -1  17  -6    6.04    0.29
  -1  17  -6    6.06    0.31
  -1 -17  -6    4.74    1.68
  -1 -17  -6    7.30    0.34
  -1 -17  -6    6.10    0.48
   1 -17   6    5.01    1.07
   1  17   7   10.35    0.46
   1  17   7   10.25    0.47
  -1  17  -7   10.88    0.42
  -1  17  -7    9.60    0.43
  -1  17  -7   10.42    0.42
  -1  17  -7   11.32    0.44
  -1 -17  -7   10.86    1.64
  -1 -17  -7   10.99    0.43
  -1 -17  -7    9.93    0.69
   1 -17   7    8.71    0.98
   1  17   8    0.38    0.12
   1  17   8    0.22    0.13
   1  17   8    0.17    0.13
   1  17   8    0.24    0.11
  -1  17  -8    0.39    0.12
  -1  17  -8    0.39    0.11
  -1  17  -8    0.55    0.12
  -1 -17  -8   -0.18    1.07
  -1 -17  -8    0.57    0.10
  -1 -17  -8    1.07    0.45
   1 -17   8    0.03    0.63
   1  17   9    0.47    0.14
   1  17   9    0.51    0.10
   1  17   9    0.20    0.13
  -1  17  -9    0.70    0.13
  -1  17  -9    0.55    0.10
  -1 -17  -9   -0.99    1.16
  -1 -17  -9    0.65    0.10
  -1 -17  -9    0.41    0.27
   1 -17   9   -0.36    0.58
   1  17  10    7.51    0.37
   1  17  10    6.72    0.30
  -1  17 -10    8.19    0.34
  -1  17 -10    7.54    0.31
  -1 -17 -10    8.44    1.49
  -1 -17 -10    6.66    0.35
  -1 -17 -10    6.91    0.47
   1 -17  10    6.11    0.80
   1  17  11    0.43    0.11
   1  17  11    0.36    0.08
  -1  17 -11    0.82    0.10
  -1 -17 -11    0.96    0.66
  -1 -17 -11    0.53    0.08
  -1 -17 -11    0.52    0.20
   1 -17  11    0.61    0.59
   1 -17  11    0.70    0.18
  -1  17 -12    7.40    0.29
  -1  17 -12    6.70    0.29
  -1 -17 -12    9.83    0.91
   1 -17  12    9.61    0.73
   1 -17  12    6.58    0.33
  -1  17 -13    0.13    0.08
  -1 -17 -13   -0.69    0.52
   1 -17  13    0.17    0.49
   1  17  14    2.00    0.17
  -1  17 -14    2.81    0.16
   1 -17  14    3.41    0.47
   1  19 -11    3.53    0.16
  -1  19  11    3.19    0.21
   1 -19 -11    3.16    0.43
   1  19 -10    4.38    0.20
  -1  19  10    4.49    0.21
  -1 -19  10    2.99    0.61
   1 -19 -10    4.24    0.65
   1  19  -9   16.12    0.53
   1  19  -9   15.40    0.56
  -1  19   9   16.72    0.57
  -1  19   9   13.75    0.53
  -1 -19   9   12.34    0.94
  -1 -19   9   15.76    0.65
   1 -19  -9   16.57    1.17
   1 -19  -9   13.82    0.53
   1 -19  -9   13.61    0.63
   1  19  -8   60.96    1.90
   1  19  -8   64.12    1.90
  -1  19   8   64.93    2.17
  -1  19   8   50.83    1.93
  -1  19   8   55.96    1.86
  -1  19   8   50.44    1.87
  -1 -19   8   55.54    1.96
   1 -19  -8   62.68    3.08
   1 -19  -8   53.53    1.81
   1 -19  -8   56.09    2.06
   1  19  -7   13.68    0.61
   1  19  -7   13.39    0.49
   1  19  -7   11.28    0.46
  -1  19   7   13.50    0.56
  -1  19   7   11.49    0.50
  -1  19   7   12.99    0.46
  -1  19   7   12.13    0.48
  -1 -19   7    9.61    1.42
  -1 -19   7   11.20    0.53
   1 -19  -7    8.94    1.22
   1 -19  -7   12.96    0.48
   1 -19  -7   12.05    0.56
   1  19  -6    0.59    0.11
   1  19  -6    0.23    0.10
   1  19  -6    0.59    0.13
   1  19  -6    0.23    0.13
  -1  19   6    0.60    0.12
  -1  19   6    0.29    0.15
  -1  19   6    0.45    0.12
  -1  19   6    0.42    0.10
  -1 -19   6    0.31    1.03
  -1 -19   6    0.41    0.09
  -1 -19   6    0.74    0.25
   1 -19  -6    0.73    0.94
   1 -19  -6    0.38    0.12
   1 -19  -6    0.44    0.38
   1  19  -5    1.53    0.15
   1  19  -5    1.75    0.17
   1  19  -5    1.16    0.15
   1  19  -5    1.35    0.14
  -1  19   5    1.54    0.15
  -1  19   5    0.85    0.14
  -1  19   5    1.56    0.13
  -1  19   5    1.02    0.18
  -1 -19   5    0.42    0.97
  -1 -19   5    1.19    0.13
  -1 -19   5    0.98    0.31
   1 -19  -5    1.99    1.17
   1 -19  -5    1.54    0.13
   1 -19  -5    1.09    0.29
   1  19  -4   15.96    0.57
   1  19  -4   14.29    0.60
   1  19  -4   15.02    0.54
   1  19  -4   14.22    0.57
  -1  19   4   16.63    0.60
  -1  19   4   13.01    0.57
  -1  19   4   15.83    0.56
  -1  19   4   13.89    0.55
  -1 -19   4   14.90    1.33
  -1 -19   4   14.38    0.55
  -1 -19   4   15.66    0.67
   1 -19  -4   15.05    1.96
   1 -19  -4   15.20    0.60
   1 -19  -4   14.42    0.73
   1  19  -3   16.06    0.64
   1  19  -3   16.68    0.60
   1  19  -3   15.84    0.63
  -1  19   3   17.51    0.61
  -1  19   3   15.30    0.64
  -1  19   3   17.44    0.60
  -1  19   3   17.32    0.62
  -1 -19   3   14.93    1.48
  -1 -19   3   15.97    0.74
   1 -19  -3   14.12    1.65
   1 -19  -3   17.37    0.65
   1 -19  -3   16.39    0.77
   1  19  -2   22.52    0.83
   1  19  -2   23.14    0.81
   1  19  -2   22.06    0.82
  -1  19   2   22.21    0.83
  -1  19   2   22.86    0.79
  -1  19   2   22.48    0.81
  -1 -19   2   22.96    1.75
  -1 -19   2   20.76    0.93
   1 -19  -2   25.19    0.82
   1 -19  -2   24.04    0.99
   1  19  -1    3.75    0.25
   1  19  -1    3.99    0.21
   1  19  -1    3.71    0.22
  -1  19   1    3.49    0.23
  -1  19   1    4.06    0.21
  -1  19   1    4.13    0.23
  -1 -19   1    4.34    0.23
  -1 -19   1    3.26    0.34
   1 -19  -1    3.98    0.22
   1 -19  -1    4.69    0.39
   1  19   0   50.45    1.80
   1  19   0   51.95    1.67
   1  19   0   50.47    1.68
  -1  19   0   49.61    1.74
  -1  19   0   51.27    1.70
  -1  19   0   52.00    1.72
  -1 -19   0   55.03    1.80
  -1 -19   0   49.14    1.96
   1 -19   0   42.61    3.06
   1 -19   0   52.90    1.70
   1 -19   0   50.18    2.01
   1  19   1    3.97    0.26
   1  19   1    4.16    0.22
   1  19   1    3.83    0.24
  -1  19  -1    3.52    0.25
  -1  19  -1    4.57    0.22
  -1  19  -1    4.16    0.23
  -1 -19  -1    3.95    0.24
  -1 -19  -1    4.60    0.39
   1 -19   1    4.74    0.23
   1 -19   1    3.46    0.38
   1  19   2   16.69    0.75
   1  19   2   18.40    0.67
  -1  19  -2   18.34    0.71
  -1  19  -2   18.82    0.66
  -1  19  -2   18.38    0.66
  -1 -19  -2   18.76    0.70
  -1 -19  -2   16.29    0.86
   1 -19   2   18.40    0.65
   1 -19   2   19.38    0.84
   1  19   3    2.15    0.20
   1  19   3    2.79    0.17
   1  19   3    2.92    0.19
  -1  19  -3    3.81    0.25
  -1  19  -3    2.26    0.27
  -1  19  -3    2.72    0.20
  -1  19  -3    2.80    0.18
  -1 -19  -3    0.61    1.15
  -1 -19  -3    2.72    0.19
  -1 -19  -3    2.57    0.32
   1 -19   3   -0.39    1.33
   1 -19   3    2.55    0.24
   1 -19   3    2.73    0.40
   1  19   4    6.49    0.32
   1  19   4    5.45    0.29
   1  19   4    5.76    0.27
   1  19   4    5.34    0.28
  -1  19  -4    5.95    0.27
  -1  19  -4    5.44    0.29
  -1  19  -4    5.87    0.27
  -1  19  -4    5.40    0.26
  -1 -19  -4    4.06    1.29
  -1 -19  -4    6.19    0.29
  -1 -19  -4    4.63    0.42
   1 -19   4    3.06    0.95
   1 -19   4    5.62    0.37
   1  19   5    1.72    0.18
   1  19   5    2.06    0.16
   1  19   5    1.69    0.16
  -1  19  -5    2.07    0.17
  -1  19  -5    2.00    0.16
  -1  19  -5    2.33    0.16
  -1  19  -5    2.01    0.15
  -1 -19  -5    0.89    1.46
  -1 -19  -5    2.51    0.16
  -1 -19  -5    2.16    0.38
   1 -19   5    1.97    0.81
   1 -19   5    1.76    0.14
   1 -19   5    1.91    0.27
   1  19   6  107.43    3.33
   1  19   6   99.41    3.35
   1  19   6  100.54    3.24
   1  19   6  100.61    3.37
  -1  19  -6  109.53    3.26
  -1  19  -6  105.66    3.25
  -1  19  -6   93.08    3.22
  -1 -19  -6   94.42    4.11
  -1 -19  -6  105.48    3.46
  -1 -19  -6  105.95    3.77
   1 -19   6   98.50    4.48
   1 -19   6   87.93    3.25
   1 -19   6   99.56    3.32
   1  19   7    1.22    0.15
   1  19   7    1.49    0.15
   1  19   7    1.84    0.13
  -1  19  -7    1.91    0.14
  -1  19  -7    1.40    0.12
  -1  19  -7    1.59    0.14
  -1 -19  -7    1.46    0.91
  -1 -19  -7    1.77    0.13
  -1 -19  -7    1.73    0.26
   1 -19   7    1.41    0.66
   1 -19   7    1.11    0.10
   1 -19   7    1.85    0.23
   1  19   8   16.58    0.70
   1  19   8   17.60    0.63
  -1  19  -8   19.31    0.66
  -1 -19  -8   24.43    1.48
  -1 -19  -8   19.25    0.70
  -1 -19  -8   18.51    0.79
   1 -19   8   20.33    1.32
   1 -19   8   17.54    0.74
  -1  19  -9   12.82    0.43
  -1 -19  -9   11.82    0.84
  -1 -19  -9   10.49    0.40
  -1 -19  -9   10.40    0.52
   1 -19   9    8.38    0.93
   1 -19   9   11.70    0.79
   1  19  10    0.93    0.10
  -1  19 -10    1.07    0.11
  -1 -19 -10    1.51    0.41
   1 -19  10    0.45    0.55
   1  19  11    0.22    0.06
  -1  19 -11    0.12    0.05
  -1 -19 -11    0.15    0.19
   1 -19  11    0.51    0.49
   1  21  -6    2.34    0.13
  -1  21   6    2.61    0.12
  -1 -21   6    2.16    0.19
   1 -21  -6    2.83    0.46
   1  21  -5    0.11    0.05
   1  21  -5    0.00    0.04
  -1  21   5    0.03    0.07
  -1  21   5    0.00    0.07
  -1 -21   5   -0.11    0.30
  -1 -21   5    0.11    0.12
   1 -21  -5    0.32    0.44
   1 -21  -5    0.07    0.05
   1 -21  -5    0.02    0.11
   1  21  -4    9.17    0.33
  -1  21   4    9.18    0.34
  -1  21   4    9.06    0.40
  -1  21   4    8.58    0.34
  -1  21   4    8.02    0.35
  -1 -21   4   10.10    0.44
   1 -21  -4    9.81    0.95
   1 -21  -4    8.89    0.34
   1 -21  -4    8.41    0.47
   1  21  -3    0.51    0.09
   1  21  -3    0.30    0.07
   1  21  -3    0.26    0.07
  -1  21   3    0.43    0.09
  -1  21   3    0.17    0.07
  -1  21   3    0.39    0.07
  -1  21   3    0.34    0.07
  -1 -21   3   -0.18    0.44
  -1 -21   3    0.14    0.15
   1 -21  -3    0.24    0.64
   1 -21  -3    0.42    0.07
   1 -21  -3    0.17    0.17
   1  21  -2    7.03    0.27
   1  21  -2    7.07    0.28
  -1  21   2    6.81    0.32
  -1  21   2    6.96    0.28
  -1  21   2    7.74    0.29
  -1 -21   2    6.93    0.29
  -1 -21   2    6.79    0.42
   1 -21  -2    7.33    0.29
   1 -21  -2    6.69    0.39
   1  21  -1    2.25    0.15
   1  21  -1    2.95    0.15
   1  21  -1    2.68    0.15
  -1  21   1    2.67    0.16
  -1  21   1    2.99    0.14
  -1  21   1    3.13    0.16
  -1 -21   1    2.98    0.16
  -1 -21   1    3.16    0.26
   1 -21  -1    2.88    0.15
   1 -21  -1    2.98    0.25
   1  21   0    6.97    0.29
   1  21   0    7.19    0.27
   1  21   0    6.61    0.29
  -1  21   0    7.21    0.35
  -1  21   0    6.83    0.27
  -1  21   0    6.85    0.28
  -1 -21   0    6.94    0.28
  -1 -21   0    6.64    0.37
   1 -21   0    7.02    0.29
   1 -21   0    7.37    0.43
   1  21   1    0.71    0.12
   1  21   1    0.53    0.08
   1  21   1    0.47    0.09
  -1  21  -1    0.63    0.09
  -1  21  -1    0.50    0.09
  -1  21  -1    0.46    0.08
  -1 -21  -1    0.67    0.76
  -1 -21  -1    0.34    0.09
  -1 -21  -1    0.31    0.16
   1 -21   1    0.31    0.07
   1 -21   1    0.29    0.18
   1  21   2    9.74    0.37
   1  21   2    8.99    0.38
   1  21   2    9.55    0.35
   1  21   2    9.22    0.37
  -1  21  -2    9.73    0.36
  -1  21  -2    9.70    0.34
  -1  21  -2    8.97    0.36
  -1 -21  -2    8.88    0.81
  -1 -21  -2    9.78    0.35
  -1 -21  -2   10.22    0.50
   1 -21   2    6.61    1.02
   1 -21   2    8.23    0.34
   1 -21   2    9.68    0.46
   1  21   3    1.95    0.13
   1  21   3    1.79    0.13
   1  21   3    2.17    0.12
   1  21   3    2.17    0.13
  -1  21  -3    2.40    0.13
  -1  21  -3    2.04    0.12
  -1 -21  -3    2.15    0.63
  -1 -21  -3    2.24    0.12
  -1 -21  -3    1.31    0.20
   1 -21   3    2.05    0.79
   1 -21   3    2.20    0.24
   1  21   4   11.94    0.48
  -1  21  -4   13.06    0.47
  -1  21  -4   14.01    0.46
  -1 -21  -4   12.85    0.45
   1 -21   4   10.74    1.14
   1 -21   4   13.99    0.57
   1  21   5   -0.03    0.04
   1  21   5    0.02    0.06
  -1  21  -5    0.09    0.07
  -1  21  -5    0.11    0.05
  -1 -21  -5   -0.14    0.31
  -1 -21  -5    0.02    0.06
   1 -21   5   -0.30    0.54
   1 -21   5   -0.03    0.12
  -1  21  -6    0.30    0.05
   1 -21   6    0.02    0.34
   2   0 -23    0.02    0.09
  -2   0  23    0.08    0.08
   2   0 -22    6.04    0.44
  -2   0  22    5.26    0.42
   2   0 -21   -0.08    0.26
  -2   0  21    0.07    0.19
  -2   0  21   -0.01    0.07
   2   0 -20   45.14    2.07
  -2   0  20   45.58    1.93
  -2   0  20   44.09    1.55
   2   0 -19   -0.23    0.24
  -2   0  19   -0.11    0.12
  -2   0  19    0.07    0.11
   2   0 -18    0.26    0.26
  -2   0  18    0.26    0.12
  -2   0  18    0.50    0.13
   2   0 -17   -0.24    0.33
   2   0 -17    0.22    0.15
  -2   0  17   -0.12    0.15
  -2   0  17   -0.01    0.10
   2   0 -16    0.37    0.27
   2   0 -16    0.46    0.23
   2   0 -16    0.81    0.17
  -2   0  16    0.41    0.12
  -2   0  16    0.67    0.13
   2   0 -15    0.02    0.28
   2   0 -15   -0.05    0.21
   2   0 -15    0.28    0.14
  -2   0  15    0.12    0.10
  -2   0  15    0.08    0.14
  -2   0  15   -0.04    0.07
   2   0 -14    4.27    0.47
   2   0 -14    5.44    0.35
   2   0 -14    5.50    0.31
   2   0 -14    6.21    0.35
  -2   0  14    5.76    0.28
  -2   0  14    5.60    0.25
  -2   0  14    5.26    0.25
   2   0 -13   -0.10    0.23
   2   0 -13    0.25    0.13
   2   0 -13    0.01    0.08
   2   0 -13    0.96    0.18
  -2   0  13    0.14    0.08
  -2   0  13   -0.06    0.14
  -2   0  13    0.22    0.07
  -2   0  13    0.27    0.07
  -2   0  13    0.04    0.15
   2   0 -12   83.10    2.72
   2   0 -12   84.41    2.90
   2   0 -12   89.98    2.81
   2   0 -12   84.35    2.73
   2   0 -12   82.15    2.79
   2   0 -12   88.94    2.79
  -2   0  12   84.74    2.78
  -2   0  12   82.44    3.99
  -2   0  12   84.81    2.75
  -2   0  12   84.65    2.69
  -2   0  12   93.37    2.93
   2   0 -11    0.00    0.06
   2   0 -11   -0.27    0.21
   2   0 -11   -0.01    0.10
   2   0 -11   -0.03    0.06
   2   0 -11    0.02    0.07
   2   0 -11    0.12    0.09
  -2   0  11    0.04    0.06
  -2   0  11   -0.41    0.75
  -2   0  11    0.17    0.14
  -2   0  11    0.18    0.09
  -2   0  11    0.25    0.06
  -2   0  11    0.05    0.13
   2   0 -10  352.07   11.10
   2   0 -10  335.39   13.17
   2   0 -10  351.98   11.49
   2   0 -10  360.33   11.11
   2   0 -10  366.84   11.10
   2   0 -10  331.91   11.11
   2   0 -10  379.64   11.12
  -2   0  10  349.01   11.76
  -2   0  10  346.56   13.08
  -2   0  10  356.77   11.12
  -2   0  10  348.81   11.03
  -2   0  10  376.07   11.20
   2   0  -9    0.10    0.05
   2   0  -9    0.43    0.18
   2   0  -9    0.04    0.09
   2   0  -9    0.05    0.06
   2   0  -9    0.01    0.04
   2   0  -9    0.06    0.07
   2   0  -9    0.11    0.10
   2   0  -9    0.06    0.04
  -2   0   9    0.27    0.06
  -2   0   9   -0.14    0.63
  -2   0   9    0.12    0.16
  -2   0   9    0.17    0.04
  -2   0   9    0.04    0.04
  -2   0   9    0.32    0.16
   2   0  -8   24.78    0.96
   2   0  -8   27.35    1.11
   2   0  -8   23.67    0.92
   2   0  -8   26.52    0.86
   2   0  -8   25.33    0.87
   2   0  -8   28.03    0.94
   2   0  -8   27.57    0.90
  -2   0   8   30.14    1.01
  -2   0   8   29.30    1.91
  -2   0   8   27.18    0.97
  -2   0   8   26.12    0.90
  -2   0   8   26.75    0.89
  -2   0   8   26.52    0.92
   2   0  -7    0.08    0.03
   2   0  -7   -0.09    0.14
   2   0  -7    0.06    0.08
   2   0  -7    0.04    0.03
   2   0  -7    0.13    0.07
   2   0  -7   -0.01    0.08
   2   0  -7    0.06    0.03
  -2   0   7    0.02    0.03
  -2   0   7   -0.27    0.44
  -2   0   7    0.04    0.10
  -2   0   7    0.09    0.03
  -2   0   7   -0.01    0.03
   2   0  -6   88.77    3.03
   2   0  -6   98.21    3.71
   2   0  -6   95.63    3.09
   2   0  -6   94.48    3.00
   2   0  -6   98.52    3.07
   2   0  -6   92.99    3.15
   2   0  -6   91.63    3.23
  -2   0   6   92.91    3.00
  -2   0   6   97.34    3.75
  -2   0   6  101.69    3.17
  -2   0   6   90.39    3.01
  -2   0   6   94.99    2.97
  -2   0   6   90.99    3.11
  -2   0   6  102.45    3.14
   2   0  -5    0.06    0.03
   2   0  -5   -0.03    0.16
   2   0  -5    0.39    0.07
   2   0  -5    0.14    0.03
   2   0  -5    0.04    0.05
   2   0  -5    0.01    0.08
  -2   0   5   -0.01    0.02
  -2   0   5    0.34    0.34
  -2   0   5    0.27    0.09
  -2   0   5    0.05    0.02
  -2   0   5    0.06    0.04
  -2   0   5    0.07    0.06
   2   0  -4  281.72    9.62
   2   0  -4  335.41   10.34
   2   0  -4  316.23   10.13
   2   0  -4  268.17    9.49
   2   0  -4  310.00    9.58
   2   0  -4  309.37    9.66
  -2   0   4  302.19    9.48
  -2   0   4  335.22    9.73
  -2   0   4  277.94    9.51
  -2   0   4  288.94    9.72
  -2   0   4  338.46    9.80
   2   0  -3    0.06    0.02
   2   0  -3    0.26    0.12
   2   0  -3    0.07    0.06
   2   0  -3    0.01    0.01
   2   0  -3    0.07    0.02
   2   0  -3    0.06    0.04
  -2   0   3    0.08    0.02
  -2   0   3   -0.01    0.23
  -2   0   3    0.06    0.05
  -2   0   3    0.08    0.02
  -2   0   3    0.10    0.02
  -2   0   3    0.02    0.02
  -2   0   3    0.07    0.05
   2   0  -2  681.09   24.10
   2   0  -2  734.67   23.10
   2   0  -2  737.97   23.43
   2   0  -2  795.33   23.69
  -2   0   2  761.65   23.29
  -2   0   2  717.61   23.55
  -2   0   2  756.25   23.24
  -2   0   2  809.63   23.89
   2   0  -1    0.16    0.06
   2   0  -1    0.00    0.01
   2   0  -1    0.00    0.01
   2   0  -1    0.00    0.01
   2   0  -1    0.00    0.01
  -2   0   1    0.00    0.01
  -2   0   1    0.03    0.10
  -2   0   1    0.00    0.01
  -2   0   1    0.00    0.02
  -2   0   1    0.04    0.01
  -2   0   1   -0.01    0.01
   2   0   0    0.00    0.01
   2   0   0    0.00    0.00
   2   0   0    0.00    0.01
   2   0   0    0.00    0.01
  -2   0   0    0.00    0.00
  -2   0   0    0.00    0.01
  -2   0   0    0.00    0.01
  -2   0   0    0.00    0.00
  -2   0   0    0.00    0.01
   2   0   1    0.00    0.01
   2   0   1    0.00    0.01
   2   0   1   -0.01    0.01
  -2   0  -1    0.00    0.01
  -2   0  -1    0.00    0.01
  -2   0  -1    0.05    0.01
  -2   0  -1   -0.01    0.01
   2   0   2    0.57    0.03
   2   0   2    0.51    0.11
   2   0   2    0.47    0.02
   2   0   2    0.45    0.03
   2   0   2    0.51    0.02
   2   0   2    0.49    0.03
  -2   0  -2    0.46    0.02
  -2   0  -2    0.46    0.09
  -2   0  -2    0.44    0.02
  -2   0  -2    0.48    0.03
  -2   0  -2    0.38    0.02
  -2   0  -2    0.46    0.03
   2   0   3    0.15    0.02
   2   0   3    0.39    0.24
   2   0   3    0.07    0.02
   2   0   3    0.03    0.02
   2   0   3    0.05    0.01
   2   0   3    0.17    0.03
  -2   0  -3    0.05    0.03
  -2   0  -3    0.33    0.11
  -2   0  -3    0.04    0.01
  -2   0  -3    0.06    0.02
   2   0   4  263.67    8.86
   2   0   4  265.55    8.95
   2   0   4  289.89    9.33
   2   0   4  285.07    8.77
   2   0   4  269.08    8.86
  -2   0  -4  295.88    8.65
  -2   0  -4  298.58    9.38
  -2   0  -4  257.10    8.83
  -2   0  -4  315.08    8.73
  -2   0  -4  294.47    8.87
  -2   0  -4  274.18    8.85
   2   0   5    0.47    0.45
   2   0   5    0.06    0.02
   2   0   5    0.04    0.02
   2   0   5    0.09    0.06
   2   0   5    0.13    0.03
   2   0   5    0.07    0.02
   2   0   5    0.05    0.03
   2   0   5    0.11    0.02
   2   0   5    0.06    0.04
  -2   0  -5    0.19    0.04
  -2   0  -5    0.67    0.14
  -2   0  -5    0.12    0.03
  -2   0  -5    0.12    0.02
  -2   0  -5    0.01    0.05
  -2   0  -5    0.10    0.02
  -2   0  -5    0.21    0.04
  -2   0  -5    0.06    0.03
   2   0   6  326.16   10.59
   2   0   6  353.22   11.17
   2   0   6  322.29   10.57
   2   0   6  317.89   10.36
   2   0   6  332.74   10.39
   2   0   6  312.68   10.46
   2   0   6  376.41   10.47
  -2   0  -6  337.19   10.31
  -2   0  -6  338.30   11.09
  -2   0  -6  322.01   10.45
  -2   0  -6  331.30   10.36
  -2   0  -6  330.25   10.62
  -2   0  -6  340.67   10.38
  -2   0  -6  341.92   10.57
  -2   0  -6  317.91   10.50
   2   0   7    0.10    0.04
   2   0   7   -0.26    0.69
   2   0   7    0.05    0.02
   2   0   7    0.20    0.08
   2   0   7    0.13    0.04
   2   0   7    0.08    0.03
   2   0   7   -0.01    0.04
   2   0   7    0.11    0.03
   2   0   7    0.25    0.06
  -2   0  -7   -0.01    0.05
  -2   0  -7    0.02    0.13
  -2   0  -7    0.07    0.03
  -2   0  -7    0.02    0.02
  -2   0  -7    0.10    0.03
  -2   0  -7    0.02    0.04
  -2   0  -7    0.05    0.04
   2   0   8   52.93    2.04
   2   0   8   50.31    2.77
   2   0   8   55.22    1.78
   2   0   8   52.42    1.66
   2   0   8   54.70    1.72
   2   0   8   51.72    1.70
   2   0   8   58.25    1.87
  -2   0  -8   51.44    1.81
  -2   0  -8   50.59    2.27
  -2   0  -8   52.98    1.67
  -2   0  -8   49.52    1.72
  -2   0  -8   51.72    1.79
  -2   0  -8   54.84    1.71
  -2   0  -8   53.26    1.72
  -2   0  -8   56.03    1.77
   2   0   9    0.10    0.06
   2   0   9   -0.04    0.91
   2   0   9    0.22    0.04
   2   0   9    0.08    0.05
   2   0   9    0.12    0.09
   2   0   9    0.17    0.04
   2   0   9    0.09    0.05
   2   0   9    0.06    0.05
   2   0   9    0.02    0.04
   2   0   9    0.12    0.08
  -2   0  -9    0.20    0.07
  -2   0  -9   -0.13    0.21
  -2   0  -9    0.05    0.03
  -2   0  -9    0.06    0.03
  -2   0  -9    0.37    0.07
  -2   0  -9    0.03    0.04
  -2   0  -9   -0.05    0.07
  -2   0  -9    0.07    0.05
   2   0  10  149.79    5.14
   2   0  10  153.55    6.24
   2   0  10  159.43    5.33
   2   0  10  159.38    4.84
   2   0  10  152.88    4.94
   2   0  10  149.97    5.01
   2   0  10  158.32    5.04
  -2   0 -10  154.04    4.93
  -2   0 -10  145.16    6.07
  -2   0 -10  151.48    5.18
  -2   0 -10  158.33    4.98
  -2   0 -10  159.32    4.97
  -2   0 -10  168.87    5.06
   2   0  11    0.05    0.08
   2   0  11   -0.62    1.05
   2   0  11    0.09    0.15
   2   0  11    0.04    0.06
   2   0  11    0.23    0.06
   2   0  11    0.03    0.09
   2   0  11    0.00    0.11
  -2   0 -11    0.06    0.09
  -2   0 -11    0.16    0.28
  -2   0 -11   -0.05    0.08
  -2   0 -11    0.02    0.05
  -2   0 -11    0.03    0.06
  -2   0 -11    0.12    0.09
   2   0  12   46.49    1.60
   2   0  12   46.22    2.51
   2   0  12   47.49    1.56
   2   0  12   47.70    1.66
  -2   0 -12   51.02    1.59
  -2   0 -12   46.10    2.08
  -2   0 -12   49.00    1.65
   2   0  13    0.53    0.13
   2   0  13    0.31    0.10
   2   0  13   -0.08    0.20
  -2   0 -13    0.25    0.36
  -2   0 -13   -0.05    0.13
  -2   0 -13    0.05    0.12
   2   0  14   89.12    3.27
  -2   0 -14   89.56    4.18
  -2   0 -14   91.74    2.98
  -2   0 -14   91.60    2.99
   2   0  15    0.15    0.13
   2   0  15   -0.05    0.08
  -2   0 -15    0.28    0.25
  -2   0 -15    0.04    0.12
  -2   0 -15    0.34    0.11
   2   0  16   68.26    2.61
   2   0  16   71.17    2.25
  -2   0 -16   68.38    3.14
  -2   0 -16   71.22    2.40
   2   0  17    0.27    0.12
   2   0  17    0.01    0.10
  -2   0 -17    0.22    0.27
   2   0  18    1.69    0.23
   2   0  18    1.85    0.15
  -2   0 -18    1.67    0.42
   2   0  19    0.45    0.14
   2   0  19    0.16    0.07
  -2   0 -19   -0.21    0.25
   2   0  20    0.91    0.19
  -2   0 -20    1.22    0.27
   2   0  21    0.00    0.13
  -2   0 -21    0.13    0.20
   2   0  22   25.52    1.44
  -2   0 -22   30.76    1.45
   2   0  23   -0.01    0.07
  -2   0 -23    0.17    0.09
   2   2 -23    0.32    0.08
  -2   2  23    0.31    0.09
  -2  -2  23    0.24    0.08
   2  -2 -23    0.24    0.12
   2   2 -22   24.12    1.12
  -2   2  22   26.61    1.05
  -2  -2  22   23.27    1.07
   2  -2 -22   26.72    1.30
   2   2 -21    6.34    0.48
  -2   2  21    6.55    0.48
  -2   2  21    6.70    0.31
  -2  -2  21    5.14    0.45
   2  -2 -21    6.95    0.59
   2   2 -20    5.66    0.42
   2   2 -20    6.60    0.34
  -2   2  20    7.01    0.38
  -2   2  20    7.48    0.34
  -2  -2  20    6.65    0.41
   2  -2 -20    6.42    0.54
   2   2 -19    4.74    0.41
   2   2 -19    5.38    0.31
  -2   2  19    5.00    0.26
  -2   2  19    4.86    0.27
  -2  -2  19    4.77    0.35
   2  -2 -19    4.35    0.44
   2   2 -18   57.62    2.78
   2   2 -18   67.83    2.34
  -2   2  18   65.65    2.32
  -2   2  18   63.96    2.01
  -2  -2  18   62.50    2.76
  -2  -2  18   55.61    2.02
   2   2 -17   27.31    1.31
   2   2 -17   26.70    1.09
  -2   2  17   27.57    1.11
  -2   2  17   27.84    0.93
  -2  -2  17   27.43    1.11
  -2  -2  17   25.98    0.96
   2  -2 -17   27.15    1.74
   2   2 -16   11.21    0.67
   2   2 -16    9.64    0.50
   2   2 -16   11.08    0.49
  -2   2  16   11.41    0.48
  -2   2  16   11.17    0.45
  -2  -2  16   11.94    0.51
  -2  -2  16   12.06    0.46
   2  -2 -16   13.59    0.97
   2  -2 -16   11.41    0.58
   2  -2 -16   11.51    0.51
   2   2 -15    1.13    0.25
   2   2 -15    1.13    0.23
   2   2 -15    1.06    0.17
  -2   2  15    0.67    0.12
  -2   2  15    0.84    0.13
  -2   2  15    1.30    0.13
  -2  -2  15    1.22    0.12
  -2  -2  15    0.84    0.15
   2  -2 -15    1.16    0.34
   2  -2 -15    1.10    0.23
   2  -2 -15    1.19    0.15
   2   2 -14   17.77    0.88
   2   2 -14   20.07    0.85
   2   2 -14   21.28    0.86
  -2   2  14   22.09    0.83
  -2   2  14   19.69    0.70
  -2  -2  14   20.96    0.77
   2  -2 -14   19.15    1.25
   2  -2 -14   22.07    0.89
   2  -2 -14   18.92    0.73
   2  -2 -14   23.83    0.91
   2   2 -13    1.85    0.26
   2   2 -13    1.08    0.16
   2   2 -13    1.44    0.16
  -2   2  13    1.11    0.17
  -2   2  13    1.45    0.18
  -2   2  13    1.71    0.13
  -2   2  13    1.50    0.11
  -2   2  13    1.66    0.19
  -2  -2  13    1.43    0.13
  -2  -2  13    1.65    0.12
  -2  -2  13    1.49    0.13
   2  -2 -13    1.05    0.35
   2  -2 -13    1.61    0.20
   2  -2 -13    1.61    0.18
   2  -2 -13    1.25    0.16
   2  -2 -13    1.61    0.11
   2   2 -12   58.59    2.29
   2   2 -12   54.69    2.63
   2   2 -12   57.66    2.03
   2   2 -12   62.01    1.99
   2   2 -12   59.23    2.02
  -2   2  12   63.22    2.35
  -2   2  12   56.67    2.92
  -2   2  12   63.61    2.09
  -2   2  12   60.42    2.07
  -2   2  12   59.71    1.95
  -2   2  12   65.42    2.08
  -2  -2  12   61.88    2.26
  -2  -2  12   49.13    3.81
  -2  -2  12   62.79    1.95
  -2  -2  12   60.75    2.12
   2  -2 -12   61.62    2.00
   2  -2 -12   62.63    2.31
   2  -2 -12   68.31    2.07
   2  -2 -12   61.99    1.97
   2  -2 -12   58.08    2.06
   2  -2 -12   63.58    2.06
   2   2 -11    4.53    0.22
   2   2 -11    4.00    0.43
   2   2 -11    4.41    0.28
   2   2 -11    4.28    0.19
   2   2 -11    4.40    0.24
  -2   2  11    4.70    0.23
  -2   2  11    4.05    0.84
  -2   2  11    5.31    0.31
  -2   2  11    4.17    0.19
  -2   2  11    5.56    0.21
  -2   2  11    5.47    0.28
  -2  -2  11    4.91    0.24
  -2  -2  11    2.40    0.82
  -2  -2  11    5.71    0.39
  -2  -2  11    5.09    0.21
  -2  -2  11    4.59    0.20
  -2  -2  11    3.73    0.26
   2  -2 -11    4.45    0.21
   2  -2 -11    4.75    0.43
   2  -2 -11    5.04    0.28
   2  -2 -11    5.29    0.22
   2  -2 -11    4.65    0.23
   2  -2 -11    5.61    0.27
   2   2 -10  169.61    5.57
   2   2 -10  173.41    6.46
   2   2 -10  171.80    5.71
   2   2 -10  187.29    5.67
   2   2 -10  175.95    5.69
   2   2 -10  175.16    5.69
  -2   2  10  180.55    5.97
  -2   2  10  175.92    7.35
  -2   2  10  190.49    5.70
  -2   2  10  172.48    5.64
  -2   2  10  170.46    5.60
  -2   2  10  193.94    5.91
  -2  -2  10  181.64    5.72
  -2  -2  10  183.23    6.45
  -2  -2  10  178.69    5.52
  -2  -2  10  183.94    5.60
  -2  -2  10  175.30    5.75
   2  -2 -10  178.24    5.65
   2  -2 -10  161.16    6.48
   2  -2 -10  179.59    5.70
   2  -2 -10  184.22    5.60
   2  -2 -10  177.67    5.60
   2  -2 -10  174.05    5.76
   2  -2 -10  199.76    5.68
   2   2  -9    4.74    0.19
   2   2  -9    4.67    0.31
   2   2  -9    5.02    0.24
   2   2  -9    5.55    0.20
   2   2  -9    4.81    0.19
   2   2  -9    4.83    0.23
   2   2  -9    4.95    0.23
   2   2  -9    4.74    0.21
   2   2  -9    4.73    0.18
  -2   2   9    4.64    0.26
  -2   2   9    4.94    0.74
  -2   2   9    5.43    0.28
  -2   2   9    4.73    0.20
  -2   2   9    4.82    0.19
  -2   2   9    4.86    0.23
  -2   2   9    4.88    0.25
  -2  -2   9    4.50    0.20
  -2  -2   9    4.11    0.59
  -2  -2   9    5.42    0.33
  -2  -2   9    4.54    0.19
  -2  -2   9    5.11    0.19
  -2  -2   9    4.70    0.27
   2  -2  -9    5.24    0.21
   2  -2  -9    4.94    0.52
   2  -2  -9    4.66    0.32
   2  -2  -9    5.53    0.21
   2  -2  -9    4.53    0.19
   2  -2  -9    4.44    0.22
   2  -2  -9    5.08    0.19
   2   2  -8  317.84   10.39
   2   2  -8  308.68   10.72
   2   2  -8  323.71   10.25
   2   2  -8  340.89   10.23
   2   2  -8  329.97   10.29
   2   2  -8  345.28   10.23
   2   2  -8  330.42   10.20
  -2   2   8  335.67   10.28
  -2   2   8  324.35   12.42
  -2   2   8  324.74   10.54
  -2   2   8  364.88   10.40
  -2   2   8  320.65   10.18
  -2   2   8  328.52   10.19
  -2   2   8  347.01   10.47
  -2   2   8  320.81   10.51
  -2  -2   8  337.17   10.20
  -2  -2   8  338.65   12.36
  -2  -2   8  359.19   10.66
  -2  -2   8  327.11   10.21
  -2  -2   8  322.86   10.15
  -2  -2   8  307.58   10.38
   2  -2  -8  318.24   10.16
   2  -2  -8  293.51   10.95
   2  -2  -8  317.20   10.41
   2  -2  -8  329.33   10.25
   2  -2  -8  326.04   10.16
   2  -2  -8  320.76   10.31
   2  -2  -8  360.02   10.53
   2   2  -7   38.91    1.33
   2   2  -7   39.59    1.51
   2   2  -7   37.74    1.35
   2   2  -7   40.45    1.31
   2   2  -7   41.40    1.32
   2   2  -7   42.26    1.41
   2   2  -7   38.99    1.34
  -2   2   7   40.29    1.33
  -2   2   7   42.74    2.02
  -2   2   7   44.30    1.36
  -2   2   7   38.14    1.31
  -2   2   7   39.21    1.33
  -2   2   7   39.10    1.41
  -2   2   7   41.36    1.43
  -2  -2   7   40.55    1.29
  -2  -2   7   46.07    1.85
  -2  -2   7   45.29    1.54
  -2  -2   7   40.09    1.32
  -2  -2   7   41.27    1.33
  -2  -2   7   41.78    1.34
   2  -2  -7   40.91    1.33
   2  -2  -7   37.71    1.53
   2  -2  -7   38.46    1.29
   2  -2  -7   41.25    1.42
   2  -2  -7   39.88    1.29
   2  -2  -7   38.90    1.32
   2  -2  -7   41.02    1.33
   2  -2  -7   44.06    1.48
   2   2  -6  453.37   14.50
   2   2  -6  464.38   15.35
   2   2  -6  462.10   14.58
   2   2  -6  461.66   14.64
   2   2  -6  440.64   14.50
   2   2  -6  477.52   14.70
  -2   2   6  476.98   14.80
  -2   2   6  501.42   16.16
  -2   2   6  514.81   14.91
  -2   2   6  461.10   14.71
  -2   2   6  430.06   14.59
  -2   2   6  480.62   14.52
  -2   2   6  539.34   15.02
  -2  -2   6  480.40   14.57
  -2  -2   6  506.31   15.29
  -2  -2   6  472.41   14.68
  -2  -2   6  479.19   14.74
  -2  -2   6  522.73   14.67
   2  -2  -6  463.68   14.59
   2  -2  -6  441.56   15.70
   2  -2  -6  415.82   14.38
   2  -2  -6  406.62   14.71
   2  -2  -6  498.63   15.20
   2  -2  -6  478.54   14.55
   2  -2  -6  447.49   14.59
   2  -2  -6  471.34   14.52
   2  -2  -6  514.93   15.32
   2   2  -5  286.88    9.45
   2   2  -5  297.23   10.13
   2   2  -5  289.18    9.19
   2   2  -5  291.83    9.38
   2   2  -5  288.25    9.34
   2   2  -5  301.30    9.47
  -2   2   5  299.55    9.27
  -2   2   5  338.58   10.21
  -2   2   5  331.91    9.61
  -2   2   5  284.67    9.31
  -2   2   5  284.42    9.42
  -2   2   5  309.64    9.20
  -2   2   5  322.84    9.57
  -2   2   5  282.81    9.41
  -2  -2   5  305.23    9.25
  -2  -2   5  335.18   10.11
  -2  -2   5  313.97    9.80
  -2  -2   5  288.81    9.29
  -2  -2   5  316.98    9.33
  -2  -2   5  312.05    9.26
   2  -2  -5  288.69    9.26
   2  -2  -5  317.53   10.23
   2  -2  -5  259.24    9.16
   2  -2  -5  307.54    9.66
   2  -2  -5  289.62    9.27
   2  -2  -5  287.38    9.38
   2  -2  -5  301.04    9.31
   2  -2  -5  278.78    9.40
   2   2  -4  661.59   20.69
   2   2  -4  666.25   20.30
   2   2  -4  593.66   20.59
  -2   2   4  684.79   20.48
  -2   2   4  644.31   20.76
  -2   2   4  649.07   20.46
  -2   2   4  723.43   20.50
  -2   2   4  688.66   20.33
  -2  -2   4  684.74   20.60
  -2  -2   4  665.75   20.31
  -2  -2   4  641.86   20.45
  -2  -2   4  607.19   20.43
   2  -2  -4  662.90   20.52
   2  -2  -4  602.99   20.18
   2  -2  -4  701.24   20.59
   2  -2  -4  686.69   20.38
   2  -2  -4  671.62   20.45
   2  -2  -4  686.66   20.58
   2  -2  -4  658.33   20.54
   2  -2  -4  717.62   20.70
   2   2  -3  254.42    8.38
   2   2  -3  310.93    8.87
   2   2  -3  253.44    8.53
   2   2  -3  245.61    8.35
   2   2  -3  264.89    8.47
   2   2  -3  265.14    8.53
   2   2  -3  256.39    8.48
   2   2  -3  271.32    8.55
  -2   2   3  271.56    8.43
  -2   2   3  259.18    8.36
  -2   2   3  307.12    8.94
  -2   2   3  254.84    8.39
  -2   2   3  290.34    8.38
  -2   2   3  301.01    8.54
  -2  -2   3  268.03    8.48
  -2  -2   3  252.03    8.41
  -2  -2   3  288.09    8.87
  -2  -2   3  265.35    8.33
  -2  -2   3  285.12    8.67
  -2  -2   3  283.43    8.62
   2  -2  -3  263.49    8.30
   2  -2  -3  298.56    8.55
   2  -2  -3  269.40    8.48
   2  -2  -3  257.57    8.46
   2  -2  -3  274.57    8.55
   2  -2  -3  266.73    8.71
   2  -2  -3  249.57    8.50
   2  -2  -3  289.16    8.58
   2   2  -2   64.34    2.01
   2   2  -2   63.91    2.02
   2   2  -2   65.96    2.02
   2   2  -2   62.01    2.06
   2   2  -2   60.07    2.02
   2   2  -2   62.27    2.13
   2   2  -2   65.21    2.12
  -2   2   2   59.64    2.01
  -2   2   2   62.27    1.94
  -2   2   2   62.41    2.01
  -2   2   2   71.78    2.31
  -2   2   2   59.77    2.04
  -2   2   2   60.07    2.09
  -2   2   2   65.80    2.10
  -2   2   2   65.76    1.96
  -2  -2   2   65.42    2.07
  -2  -2   2   65.75    2.04
  -2  -2   2   60.14    2.04
  -2  -2   2   62.61    1.97
  -2  -2   2   62.38    2.08
  -2  -2   2   67.55    2.13
   2  -2  -2   66.16    2.08
   2  -2  -2   60.71    2.05
   2  -2  -2   67.93    2.11
   2  -2  -2   63.10    2.14
   2  -2  -2   64.32    2.07
   2  -2  -2   65.31    2.07
   2  -2  -2   67.76    2.00
   2  -2  -2   63.33    2.03
   2  -2  -2   64.95    2.10
   2   2  -1   70.56    2.16
   2   2  -1   67.05    2.18
   2   2  -1   69.34    2.20
   2   2  -1   68.64    2.21
   2   2  -1   74.76    2.19
   2   2  -1   68.50    2.15
   2   2  -1   67.60    2.28
  -2   2   1   69.96    2.18
  -2   2   1   71.83    2.14
  -2   2   1   74.27    2.22
  -2   2   1   68.82    2.14
  -2   2   1   66.77    2.23
  -2   2   1   71.79    2.27
  -2   2   1   74.66    2.32
  -2   2   1   70.43    2.24
  -2   2   1   68.81    2.20
  -2  -2   1   72.05    2.32
  -2  -2   1   67.23    2.24
  -2  -2   1   67.59    2.21
  -2  -2   1   74.13    2.28
  -2  -2   1   77.74    2.20
   2  -2  -1   61.47    2.23
   2  -2  -1   68.17    2.17
   2  -2  -1   70.23    2.17
   2  -2  -1   67.90    2.23
   2  -2  -1   71.22    2.24
   2  -2  -1   68.48    2.28
   2  -2  -1   66.38    2.29
   2  -2  -1   71.34    2.28
   2  -2  -1   70.75    2.26
   2   2   0  213.50    6.41
   2   2   0  206.93    6.22
   2   2   0  208.52    6.16
   2   2   0  208.51    6.22
   2   2   0  223.93    6.24
  -2   2   0  193.37    6.28
  -2   2   0  196.37    6.39
  -2   2   0  194.10    6.18
  -2   2   0  173.28    6.14
  -2   2   0  193.19    6.21
  -2   2   0  183.78    6.23
  -2   2   0  212.16    6.22
  -2  -2   0  200.62    6.23
  -2  -2   0  215.36    6.19
  -2  -2   0  200.99    6.27
   2  -2   0  176.50    6.20
   2  -2   0  192.25    6.38
   2  -2   0  218.50    6.27
   2  -2   0  183.99    6.15
   2  -2   0  173.99    6.23
   2  -2   0  211.49    6.31
   2   2   1    0.23    0.02
   2   2   1    0.25    0.07
   2   2   1    0.16    0.02
   2   2   1    0.21    0.02
   2   2   1    0.17    0.02
  -2   2  -1    0.11    0.02
  -2   2  -1    0.15    0.02
  -2   2  -1    0.20    0.02
  -2   2  -1    0.18    0.03
  -2   2  -1    0.12    0.02
  -2   2  -1    0.18    0.01
  -2   2  -1    0.14    0.02
  -2   2  -1    0.18    0.02
  -2   2  -1    0.27    0.02
  -2  -2  -1    0.37    0.13
  -2  -2  -1    0.15    0.03
  -2  -2  -1    0.18    0.02
  -2  -2  -1    0.19    0.03
   2  -2   1    0.11    0.02
   2  -2   1    0.23    0.04
   2  -2   1    0.12    0.02
   2  -2   1    0.19    0.03
   2  -2   1    0.15    0.02
   2  -2   1    0.13    0.02
   2  -2   1    0.16    0.03
   2  -2   1    0.22    0.02
   2   2   2   64.60    2.06
   2   2   2   73.29    2.29
   2   2   2   62.65    1.96
   2   2   2   60.42    2.01
   2   2   2   66.89    2.04
   2   2   2   66.10    2.03
   2   2   2   61.94    1.98
  -2   2  -2   60.25    2.01
  -2   2  -2   68.06    2.10
  -2   2  -2   60.66    2.00
  -2   2  -2   66.53    2.05
  -2   2  -2   60.07    1.97
  -2   2  -2   65.60    1.96
  -2   2  -2   60.82    1.98
  -2   2  -2   60.76    2.02
  -2  -2  -2   61.82    2.05
  -2  -2  -2   61.06    1.99
  -2  -2  -2   61.53    1.98
  -2  -2  -2   59.76    2.11
   2  -2   2   61.35    2.03
   2  -2   2   62.54    1.97
   2  -2   2   66.84    1.99
   2  -2   2   63.04    2.03
   2  -2   2   60.99    1.96
   2  -2   2   64.09    2.01
   2  -2   2   68.34    1.97
   2   2   3    0.18    0.04
   2   2   3    0.39    0.25
   2   2   3    0.13    0.02
   2   2   3    0.25    0.03
   2   2   3    0.26    0.03
   2   2   3    0.17    0.02
   2   2   3    0.22    0.02
   2   2   3    0.22    0.03
   2   2   3    0.18    0.02
  -2   2  -3    0.09    0.05
  -2   2  -3    0.22    0.02
  -2   2  -3    0.13    0.02
  -2   2  -3    0.25    0.02
  -2   2  -3    0.28    0.02
  -2   2  -3    0.41    0.05
  -2   2  -3    0.24    0.02
  -2  -2  -3    0.60    0.45
  -2  -2  -3    0.15    0.02
  -2  -2  -3    0.12    0.02
  -2  -2  -3    0.20    0.06
  -2  -2  -3    0.13    0.03
   2  -2   3    0.25    0.03
   2  -2   3    0.11    0.08
   2  -2   3    0.16    0.02
   2  -2   3    0.23    0.04
   2  -2   3    0.24    0.02
   2  -2   3    0.26    0.03
   2  -2   3    0.23    0.05
   2  -2   3    0.20    0.02
   2   2   4   32.02    1.02
   2   2   4   34.86    1.54
   2   2   4   31.72    1.00
   2   2   4   34.79    1.04
   2   2   4   35.17    1.09
  -2   2  -4   30.14    1.04
  -2   2  -4   35.22    1.17
  -2   2  -4   31.21    1.02
  -2   2  -4   31.95    1.04
  -2   2  -4   31.82    1.02
  -2   2  -4   32.94    1.09
  -2   2  -4   32.06    1.07
  -2   2  -4   30.58    1.09
  -2  -2  -4   29.93    1.04
  -2  -2  -4   36.96    1.43
  -2  -2  -4   32.22    1.02
  -2  -2  -4   31.03    1.01
  -2  -2  -4   34.42    1.06
  -2  -2  -4   33.25    1.05
  -2  -2  -4   32.17    1.04
  -2  -2  -4   30.15    1.04
   2  -2   4   30.42    1.04
   2  -2   4   31.17    1.03
   2  -2   4   31.66    1.03
   2  -2   4   32.68    1.04
   2  -2   4   30.96    1.02
   2  -2   4   30.55    1.05
   2  -2   4   30.92    1.02
   2   2   5   33.45    1.16
   2   2   5   34.79    1.71
   2   2   5   33.31    1.06
   2   2   5   32.59    1.08
   2   2   5   32.32    1.14
   2   2   5   37.30    1.23
  -2   2  -5   34.10    1.23
  -2   2  -5   37.28    1.39
  -2   2  -5   33.06    1.09
  -2   2  -5   33.56    1.16
  -2   2  -5   32.60    1.11
  -2   2  -5   33.80    1.11
  -2   2  -5   34.58    1.11
  -2   2  -5   34.98    1.12
  -2   2  -5   32.78    1.14
  -2  -2  -5   33.35    1.09
  -2  -2  -5   35.97    1.57
  -2  -2  -5   34.07    1.09
  -2  -2  -5   31.77    1.07
  -2  -2  -5   37.69    1.23
  -2  -2  -5   34.67    1.10
  -2  -2  -5   37.18    1.12
  -2  -2  -5   34.92    1.18
   2  -2   5   33.35    1.11
   2  -2   5   38.42    1.33
   2  -2   5   36.21    1.11
   2  -2   5   34.55    1.09
   2  -2   5   35.61    1.12
   2  -2   5   32.67    1.09
   2  -2   5   31.53    1.12
   2   2   6  353.42   11.21
   2   2   6  391.68   12.59
   2   2   6  359.36   11.12
   2   2   6  337.82   11.15
   2   2   6  371.90   11.25
   2   2   6  348.52   11.44
   2   2   6  398.60   11.52
  -2   2  -6  354.55   11.25
  -2   2  -6  355.38   12.05
  -2   2  -6  333.30   11.31
  -2   2  -6  328.15   11.23
  -2   2  -6  335.05   11.20
  -2   2  -6  366.47   11.16
  -2   2  -6  372.80   11.32
  -2   2  -6  386.39   11.27
  -2  -2  -6  357.85   11.17
  -2  -2  -6  371.91   11.41
  -2  -2  -6  343.10   11.23
  -2  -2  -6  376.78   11.49
  -2  -2  -6  366.32   11.20
  -2  -2  -6  361.04   11.39
  -2  -2  -6  333.35   11.50
   2  -2   6  359.28   11.25
   2  -2   6  391.30   12.01
   2  -2   6  392.33   11.28
   2  -2   6  374.50   11.29
   2  -2   6  386.43   11.19
   2  -2   6  358.99   11.16
   2  -2   6  395.95   11.46
   2   2   7  182.14    5.93
   2   2   7  197.38    6.82
   2   2   7  191.05    5.92
   2   2   7  191.48    5.91
   2   2   7  183.08    5.87
   2   2   7  188.63    5.88
   2   2   7  197.53    6.20
  -2   2  -7  181.75    5.91
  -2   2  -7  182.93    6.51
  -2   2  -7  180.04    5.90
  -2   2  -7  180.35    5.92
  -2   2  -7  184.00    5.89
  -2   2  -7  189.99    5.87
  -2   2  -7  188.27    5.95
  -2   2  -7  185.10    5.88
  -2  -2  -7  180.68    5.81
  -2  -2  -7  186.44    6.57
  -2  -2  -7  192.85    5.83
  -2  -2  -7  186.22    5.83
  -2  -2  -7  192.52    6.20
  -2  -2  -7  193.38    5.92
  -2  -2  -7  187.89    5.92
  -2  -2  -7  191.65    5.96
   2  -2   7  184.09    5.86
   2  -2   7  190.61    6.37
   2  -2   7  206.05    5.93
   2  -2   7  195.58    5.90
   2  -2   7  188.12    5.89
   2  -2   7  186.67    5.83
   2  -2   7  199.29    6.08
   2   2   8  432.48   13.70
   2   2   8  419.60   14.83
   2   2   8  411.86   13.03
   2   2   8  433.23   13.12
   2   2   8  425.08   13.15
   2   2   8  439.42   13.49
  -2   2  -8  415.65   13.47
  -2   2  -8  421.10   14.59
  -2   2  -8  399.22   13.19
  -2   2  -8  400.16   13.64
  -2   2  -8  413.88   13.20
  -2   2  -8  443.15   13.08
  -2   2  -8  430.17   13.16
  -2   2  -8  443.36   13.30
  -2  -2  -8  417.33   13.10
  -2  -2  -8  400.87   15.11
  -2  -2  -8  444.62   13.23
  -2  -2  -8  411.74   13.05
  -2  -2  -8  416.58   13.51
  -2  -2  -8  447.17   13.25
  -2  -2  -8  431.14   13.27
  -2  -2  -8  435.03   13.23
   2  -2   8  425.22   13.24
   2  -2   8  429.87   15.21
   2  -2   8  435.76   13.45
   2  -2   8  448.83   13.09
   2  -2   8  418.67   13.31
   2  -2   8  429.60   13.15
   2  -2   8  429.54   13.39
   2   2   9    9.34    0.43
   2   2   9    9.83    1.06
   2   2   9    8.58    0.33
   2   2   9    8.71    0.32
   2   2   9    8.63    0.31
   2   2   9    8.90    0.34
   2   2   9    9.32    0.36
  -2   2  -9    8.76    0.35
  -2   2  -9    9.28    0.55
  -2   2  -9    8.49    0.30
  -2   2  -9    9.33    0.32
  -2   2  -9    8.19    0.33
  -2   2  -9    9.03    0.31
  -2   2  -9    9.21    0.35
  -2   2  -9    8.96    0.33
  -2  -2  -9    8.31    0.34
  -2  -2  -9    8.25    0.55
  -2  -2  -9    8.50    0.31
  -2  -2  -9    8.35    0.35
  -2  -2  -9    8.37    0.36
  -2  -2  -9    8.91    0.32
  -2  -2  -9   10.05    0.37
   2  -2   9    8.95    0.35
   2  -2   9    8.59    0.87
   2  -2   9    8.32    0.31
   2  -2   9    9.93    0.39
   2  -2   9    9.46    0.31
   2  -2   9    9.47    0.33
   2  -2   9    8.64    0.31
   2  -2   9    9.54    0.39
   2   2  10  178.72    6.10
   2   2  10  174.11    8.22
   2   2  10  177.55    5.74
   2   2  10  193.13    5.85
   2   2  10  195.13    6.02
  -2   2 -10  182.53    5.80
  -2   2 -10  178.45    7.29
  -2   2 -10  177.69    5.92
  -2   2 -10  192.35    5.94
  -2   2 -10  191.18    6.05
  -2   2 -10  179.91    5.87
  -2  -2 -10  179.49    5.90
  -2  -2 -10  182.05    6.19
  -2  -2 -10  192.71    5.85
  -2  -2 -10  191.52    6.01
  -2  -2 -10  206.52    6.05
   2  -2  10  180.24    6.08
   2  -2  10  199.61    6.82
   2  -2  10  198.15    6.40
   2  -2  10  188.52    5.87
   2  -2  10  187.47    5.91
   2  -2  10  171.86    5.80
   2  -2  10  195.35    5.96
   2   2  11    2.35    0.17
   2   2  11    1.36    0.81
   2   2  11    2.03    0.12
   2   2  11    2.02    0.14
   2   2  11    2.31    0.17
  -2   2 -11    1.76    0.14
  -2   2 -11    1.78    0.25
  -2   2 -11    2.03    0.13
  -2   2 -11    2.41    0.14
  -2   2 -11    2.43    0.14
  -2   2 -11    2.05    0.16
  -2  -2 -11    2.20    0.13
  -2  -2 -11    1.76    0.39
  -2  -2 -11    2.65    0.26
  -2  -2 -11    2.37    0.12
  -2  -2 -11    2.09    0.15
  -2  -2 -11    1.97    0.14
   2  -2  11    1.75    0.14
   2  -2  11    1.73    1.12
   2  -2  11    1.63    0.28
   2  -2  11    2.03    0.11
   2  -2  11    1.76    0.17
   2   2  12    3.92    0.30
   2   2  12    4.45    0.20
   2   2  12    4.21    0.23
   2   2  12    3.69    0.20
   2   2  12    4.05    0.29
  -2   2 -12    3.41    0.32
  -2   2 -12    5.23    0.23
  -2   2 -12    4.31    0.23
  -2  -2 -12    4.01    0.44
  -2  -2 -12    3.99    0.23
  -2  -2 -12    4.75    0.21
   2  -2  12    4.57    0.23
   2  -2  12    4.19    0.19
   2  -2  12    4.44    0.29
   2   2  13    6.03    0.33
   2   2  13    5.60    0.25
  -2   2 -13    5.95    0.46
  -2   2 -13    5.77    0.28
  -2   2 -13    6.00    0.30
  -2  -2 -13    3.94    0.53
  -2  -2 -13    5.61    0.27
   2  -2  13    6.32    0.31
   2  -2  13    5.92    0.28
   2   2  14   29.26    1.06
   2   2  14   26.54    0.96
  -2   2 -14   28.06    1.13
  -2   2 -14   29.91    1.10
  -2   2 -14   29.74    1.05
  -2  -2 -14   29.00    1.68
  -2  -2 -14   27.66    1.11
   2  -2  14   27.79    0.99
   2  -2  14   28.19    1.03
   2   2  15   25.21    0.94
   2   2  15   25.30    0.88
  -2   2 -15   26.30    1.13
  -2   2 -15   27.49    1.04
  -2  -2 -15   22.95    1.23
  -2  -2 -15   24.37    0.94
   2  -2  15   25.42    0.90
   2   2  16   26.88    1.04
   2   2  16   23.56    0.86
  -2   2 -16   25.47    1.21
  -2   2 -16   27.50    0.96
  -2  -2 -16   23.60    1.56
  -2  -2 -16   25.60    0.93
   2  -2  16   25.01    0.94
   2   2  17   89.90    3.55
   2   2  17   99.49    2.95
  -2   2 -17   89.27    4.12
  -2   2 -17   96.94    3.15
  -2  -2 -17   76.07    4.45
  -2  -2 -17   90.08    3.35
   2  -2  17   83.37    3.46
   2   2  18    1.11    0.16
   2   2  18    1.01    0.17
  -2   2 -18    1.53    0.28
  -2   2 -18    1.09    0.17
  -2  -2 -18    1.18    0.34
  -2  -2 -18    0.77    0.17
   2  -2  18    0.60    0.17
   2   2  19    8.42    0.40
   2   2  19    8.16    0.39
  -2   2 -19    7.92    0.55
  -2   2 -19    7.47    0.34
  -2  -2 -19    6.61    0.55
   2  -2  19    8.07    0.48
   2   2  20    4.16    0.31
   2   2  20    4.36    0.27
  -2   2 -20    4.95    0.37
  -2  -2 -20    4.25    0.47
   2  -2  20    3.91    0.31
   2   2  21    3.37    0.30
   2   2  21    2.44    0.15
  -2   2 -21    2.83    0.28
  -2  -2 -21    3.00    0.33
   2  -2  21    2.63    0.27
  -2   2 -22   24.92    0.96
  -2  -2 -22   24.49    0.98
   2  -2  22   23.85    1.05
  -2   2 -23    0.78    0.09
  -2  -2 -23    0.75    0.10
   2  -2  23    0.73    0.09
   2   4 -22    9.27    0.41
  -2   4  22    8.18    0.48
  -2   4  22    7.69    0.31
  -2  -4  22    7.50    0.40
   2  -4 -22    9.75    0.56
   2   4 -21    2.36    0.20
   2   4 -21    2.00    0.15
  -2   4  21    1.84    0.18
  -2   4  21    1.83    0.14
  -2  -4  21    1.52    0.20
   2  -4 -21    1.38    0.29
   2   4 -20   15.53    0.92
   2   4 -20   17.62    0.74
  -2   4  20   19.82    0.71
  -2   4  20   17.85    0.67
  -2  -4  20   16.13    0.96
   2  -4 -20   18.98    0.96
   2   4 -19   -0.08    0.17
   2   4 -19   -0.10    0.15
  -2   4  19   -0.07    0.11
  -2   4  19    0.11    0.10
  -2  -4  19    0.26    0.16
   2  -4 -19   -0.07    0.29
   2   4 -18    6.08    0.42
   2   4 -18    5.35    0.36
  -2   4  18    5.41    0.32
  -2   4  18    5.47    0.27
  -2  -4  18    5.79    0.38
   2  -4 -18    6.01    0.64
   2   4 -17   -0.22    0.17
   2   4 -17    0.03    0.15
  -2   4  17    0.65    0.14
  -2   4  17    0.08    0.14
  -2  -4  17    0.23    0.15
   2  -4 -17    0.04    0.41
   2  -4 -17    0.33    0.15
   2   4 -16   34.32    1.45
   2   4 -16   33.64    1.32
   2   4 -16   30.40    1.22
  -2   4  16   33.98    1.32
  -2   4  16   31.39    1.10
  -2  -4  16   33.35    1.41
   2  -4 -16   31.84    2.01
   2  -4 -16   31.93    1.24
   2  -4 -16   31.43    1.16
   2   4 -15    2.49    0.30
   2   4 -15    3.32    0.27
   2   4 -15    2.86    0.22
  -2   4  15    2.35    0.30
  -2   4  15    2.91    0.17
  -2  -4  15    3.16    0.24
   2  -4 -15    1.82    0.62
   2  -4 -15    2.52    0.32
   2  -4 -15    3.01    0.23
   2   4 -14    3.64    0.41
   2   4 -14    5.81    0.31
   2   4 -14    5.78    0.31
  -2   4  14    5.48    0.35
  -2   4  14    5.36    0.25
  -2  -4  14    5.47    0.40
   2  -4 -14    4.72    0.58
   2  -4 -14    5.48    0.41
   2  -4 -14    5.36    0.31
   2   4 -13    1.56    0.23
   2   4 -13    1.75    0.21
   2   4 -13    1.64    0.21
  -2   4  13    2.04    0.17
  -2   4  13    1.63    0.13
  -2   4  13    2.10    0.14
  -2  -4  13    1.96    0.17
  -2  -4  13    1.73    0.14
   2  -4 -13    1.41    0.38
   2  -4 -13    1.79    0.25
   2  -4 -13    2.14    0.17
   2   4 -12   49.57    2.12
   2   4 -12   51.67    1.78
   2   4 -12   53.30    1.66
   2   4 -12   50.46    1.72
  -2   4  12   53.10    2.13
  -2   4  12   49.41    1.66
  -2  -4  12   52.64    1.90
  -2  -4  12   50.88    1.74
   2  -4 -12   45.01    2.40
   2  -4 -12   54.54    1.90
   2  -4 -12   50.16    1.90
   2   4 -11  110.21    3.89
   2   4 -11  106.55    4.00
   2   4 -11  112.29    3.78
   2   4 -11  123.76    3.67
   2   4 -11  119.72    3.73
   2   4 -11  113.63    3.72
  -2   4  11  117.11    4.07
  -2   4  11  113.43    4.91
  -2   4  11  116.13    3.59
  -2   4  11  126.28    3.91
  -2  -4  11  118.49    3.82
  -2  -4  11  117.51    5.20
  -2  -4  11  112.67    3.71
  -2  -4  11  117.37    3.85
   2  -4 -11  115.29    3.67
   2  -4 -11   97.64    4.65
   2  -4 -11  117.59    4.15
   2  -4 -11  120.63    3.68
   2  -4 -11  116.67    3.78
   2   4 -10    0.39    0.08
   2   4 -10    0.21    0.12
   2   4 -10    0.08    0.12
   2   4 -10    0.02    0.05
   2   4 -10    0.27    0.08
   2   4 -10    0.09    0.09
  -2   4  10    0.16    0.07
  -2   4  10   -0.27    0.74
  -2   4  10    0.06    0.06
  -2   4  10    0.01    0.05
  -2   4  10    0.07    0.09
  -2   4  10    0.40    0.13
  -2  -4  10    0.01    0.06
  -2  -4  10    0.37    0.45
  -2  -4  10    0.03    0.16
  -2  -4  10    0.37    0.08
  -2  -4  10   -0.01    0.13
   2  -4 -10    0.13    0.06
   2  -4 -10    0.82    0.41
   2  -4 -10   -0.07    0.15
   2  -4 -10    0.22    0.08
   2  -4 -10   -0.01    0.05
   2  -4 -10    0.11    0.07
   2  -4 -10    0.27    0.10
   2  -4 -10    0.07    0.05
   2   4  -9  176.30    5.78
   2   4  -9  171.22    5.96
   2   4  -9  185.64    5.87
   2   4  -9  191.23    5.70
   2   4  -9  193.64    5.92
   2   4  -9  183.56    5.77
   2   4  -9  174.17    5.88
  -2   4   9  190.94    5.99
  -2   4   9  197.33    8.14
  -2   4   9  180.39    5.85
  -2   4   9  181.96    5.72
  -2   4   9  192.87    5.89
  -2   4   9  203.16    5.98
  -2  -4   9  185.57    5.88
  -2  -4   9  184.23    6.31
  -2  -4   9  195.95    5.83
  -2  -4   9  183.33    5.87
  -2  -4   9  181.80    5.90
   2  -4  -9  183.31    5.75
   2  -4  -9  177.38    6.72
   2  -4  -9  182.02    5.85
   2  -4  -9  185.48    6.03
   2  -4  -9  195.94    5.97
   2  -4  -9  181.57    5.76
   2  -4  -9  181.91    5.80
   2  -4  -9  197.51    6.10
   2  -4  -9  182.93    5.84
   2   4  -8   89.68    3.03
   2   4  -8   83.37    3.08
   2   4  -8   93.62    2.82
   2   4  -8   91.28    3.00
   2   4  -8   96.41    2.99
   2   4  -8   94.68    2.98
   2   4  -8   94.65    2.99
   2   4  -8   84.37    3.02
  -2   4   8   93.82    3.19
  -2   4   8   94.34    3.74
  -2   4   8   90.11    2.97
  -2   4   8   96.26    3.07
  -2   4   8  101.41    3.11
  -2   4   8   90.79    2.97
  -2  -4   8   95.28    2.99
  -2  -4   8   96.45    3.38
  -2  -4   8   99.07    3.11
  -2  -4   8   96.07    3.11
  -2  -4   8   90.07    2.96
  -2  -4   8   94.26    3.08
   2  -4  -8   87.68    3.00
   2  -4  -8   91.82    3.99
   2  -4  -8   91.79    2.94
   2  -4  -8   95.71    3.10
   2  -4  -8   96.54    3.08
   2  -4  -8   95.16    3.13
   2  -4  -8   97.83    3.20
   2  -4  -8   92.07    3.04
   2  -4  -8   99.93    3.05
   2   4  -7   37.96    1.56
   2   4  -7   40.55    1.39
   2   4  -7   38.80    1.32
   2   4  -7   38.19    1.29
   2   4  -7   41.27    1.30
   2   4  -7   41.21    1.35
   2   4  -7   36.74    1.30
  -2   4   7   41.02    1.32
  -2   4   7   42.89    1.81
  -2   4   7   38.57    1.31
  -2   4   7   38.72    1.32
  -2   4   7   43.85    1.36
  -2  -4   7   41.97    1.35
  -2  -4   7   39.85    1.69
  -2  -4   7   41.68    1.27
  -2  -4   7   42.63    1.51
  -2  -4   7   36.27    1.28
  -2  -4   7   39.97    1.39
   2  -4  -7   37.75    1.30
   2  -4  -7   44.92    1.91
   2  -4  -7   39.58    1.30
   2  -4  -7   39.44    1.40
   2  -4  -7   41.78    1.36
   2  -4  -7   38.63    1.28
   2  -4  -7   40.55    1.40
   2  -4  -7   45.95    1.39
   2   4  -6   42.74    1.47
   2   4  -6   43.28    1.37
   2   4  -6   39.52    1.35
   2   4  -6   39.23    1.30
   2   4  -6   38.70    1.31
   2   4  -6   39.38    1.36
   2   4  -6   36.93    1.30
  -2   4   6   38.64    1.32
  -2   4   6   46.36    1.64
  -2   4   6   41.11    1.38
  -2   4   6   38.54    1.34
  -2   4   6   43.45    1.35
  -2   4   6   44.43    1.30
  -2   4   6   40.50    1.37
  -2  -4   6   39.80    1.50
  -2  -4   6   46.62    1.46
  -2  -4   6   41.84    1.29
  -2  -4   6   42.84    1.39
  -2  -4   6   38.77    1.31
  -2  -4   6   42.08    1.35
   2  -4  -6   38.01    1.31
   2  -4  -6   45.92    2.19
   2  -4  -6   38.58    1.32
   2  -4  -6   42.07    1.31
   2  -4  -6   42.73    1.48
   2  -4  -6   39.60    1.32
   2  -4  -6   40.96    1.40
   2  -4  -6   42.22    1.38
   2  -4  -6   38.22    1.30
   2  -4  -6   44.25    1.36
   2   4  -5   10.83    0.47
   2   4  -5   11.79    0.44
   2   4  -5   12.24    0.39
   2   4  -5   10.42    0.39
   2   4  -5   10.39    0.39
   2   4  -5   10.68    0.38
   2   4  -5   11.53    0.42
   2   4  -5   10.07    0.37
  -2   4   5   11.02    0.38
  -2   4   5   12.34    0.62
  -2   4   5   10.43    0.37
  -2   4   5   10.80    0.38
  -2   4   5   12.02    0.38
  -2   4   5   11.00    0.37
  -2  -4   5   10.93    0.40
  -2  -4   5   11.92    0.36
  -2  -4   5   11.67    0.46
  -2  -4   5   10.94    0.41
  -2  -4   5   10.74    0.41
   2  -4  -5   10.81    0.38
   2  -4  -5   15.02    1.07
   2  -4  -5   10.23    0.36
   2  -4  -5   11.29    0.43
   2  -4  -5   10.30    0.37
   2  -4  -5   10.49    0.37
   2  -4  -5   12.16    0.43
   2  -4  -5   11.95    0.39
   2   4  -4  173.62    5.45
   2   4  -4  182.64    5.73
   2   4  -4  175.35    5.68
   2   4  -4  171.39    5.56
   2   4  -4  174.83    5.50
   2   4  -4  185.25    5.53
   2   4  -4  181.39    5.61
   2   4  -4  167.77    5.45
  -2   4   4  181.42    5.49
  -2   4   4  171.77    5.50
  -2   4   4  168.99    5.51
  -2   4   4  184.54    5.53
  -2   4   4  197.57    5.65
  -2   4   4  183.80    5.55
  -2  -4   4  176.98    5.56
  -2  -4   4  162.96    5.59
  -2  -4   4  176.24    5.57
  -2  -4   4  164.08    5.67
  -2  -4   4  193.52    5.54
   2  -4  -4  173.67    5.54
   2  -4  -4  170.85    5.52
   2  -4  -4  179.77    5.58
   2  -4  -4  177.02    5.52
   2  -4  -4  170.58    5.45
   2  -4  -4  178.36    5.56
   2  -4  -4  186.70    5.43
   2   4  -3  431.34   14.14
   2   4  -3  467.37   14.34
   2   4  -3  456.19   14.01
   2   4  -3  440.32   13.84
   2   4  -3  499.09   13.93
   2   4  -3  426.03   13.96
  -2   4   3  442.33   14.04
  -2   4   3  444.18   13.93
  -2   4   3  421.17   13.97
  -2   4   3  488.95   13.96
  -2   4   3  461.73   13.78
  -2   4   3  441.70   13.92
  -2  -4   3  467.44   14.29
  -2  -4   3  454.41   13.74
  -2  -4   3  474.97   14.18
  -2  -4   3  438.77   14.25
   2  -4  -3  415.72   14.04
   2  -4  -3  401.09   13.85
   2  -4  -3  491.04   14.10
   2  -4  -3  455.13   13.92
   2  -4  -3  427.79   13.76
   2  -4  -3  478.19   14.22
   2  -4  -3  437.57   13.68
   2  -4  -3  474.64   13.80
   2   4  -2  284.07    8.83
   2   4  -2  270.04    8.48
   2   4  -2  265.40    8.66
   2   4  -2  268.88    8.51
   2   4  -2  285.61    8.62
   2   4  -2  312.36    8.66
   2   4  -2  261.70    8.55
  -2   4   2  268.29    8.53
  -2   4   2  299.52    8.49
  -2   4   2  265.07    8.47
  -2   4   2  258.89    8.64
  -2   4   2  289.57    8.63
  -2   4   2  284.15    8.64
  -2   4   2  275.80    8.53
  -2  -4   2  272.85    8.60
  -2  -4   2  278.63    8.53
  -2  -4   2  309.50    8.48
   2  -4  -2  272.93    8.63
   2  -4  -2  257.19    8.50
   2  -4  -2  281.16    8.43
   2  -4  -2  275.40    8.40
   2  -4  -2  259.45    8.53
   2  -4  -2  254.96    8.66
   2  -4  -2  271.25    8.52
   2  -4  -2  284.50    8.44
   2   4  -1  209.10    5.91
   2   4  -1  185.32    5.98
   2   4  -1  190.11    6.05
   2   4  -1  186.21    6.01
   2   4  -1  191.87    6.01
   2   4  -1  181.91    5.90
  -2   4   1  183.63    6.04
  -2   4   1  198.85    5.93
  -2   4   1  188.20    6.02
  -2   4   1  179.09    6.11
  -2   4   1  198.81    5.90
  -2   4   1  184.89    6.02
  -2   4   1  191.43    5.88
  -2  -4   1  210.58    6.11
  -2  -4   1  195.04    5.97
  -2  -4   1  189.11    5.96
  -2  -4   1  200.82    6.00
   2  -4  -1  204.16    6.50
   2  -4  -1  183.48    5.86
   2  -4  -1  197.80    5.96
   2  -4  -1  171.46    5.96
   2  -4  -1  163.15    6.12
   2  -4  -1  175.75    5.94
   2  -4  -1  193.44    5.96
   2  -4  -1  210.57    5.86
   2   4   0  301.54    8.79
   2   4   0  256.78    8.56
   2   4   0  275.88    8.87
   2   4   0  263.42    8.75
   2   4   0  285.22    8.66
   2   4   0  276.28    8.71
  -2   4   0  258.80    8.79
  -2   4   0  277.63    8.62
  -2   4   0  287.42    8.55
  -2   4   0  260.66    8.73
  -2   4   0  284.98    8.71
  -2   4   0  282.81    8.68
  -2   4   0  274.76    8.72
  -2   4   0  276.79    8.63
  -2  -4   0  291.60    8.69
  -2  -4   0  278.75    8.72
  -2  -4   0  273.84    8.85
  -2  -4   0  319.82    9.09
   2  -4   0  301.98    9.27
   2  -4   0  254.08    8.56
   2  -4   0  307.78    8.82
   2  -4   0  291.19    8.71
   2  -4   0  260.90    8.67
   2  -4   0  296.36    8.75
   2  -4   0  291.10    8.70
   2   4   1    7.47    0.29
   2   4   1    6.45    0.24
   2   4   1    6.84    0.25
   2   4   1    6.76    0.25
   2   4   1    7.45    0.25
   2   4   1    6.77    0.25
  -2   4  -1    7.06    0.25
  -2   4  -1    6.55    0.24
  -2   4  -1    6.50    0.25
  -2   4  -1    6.79    0.25
  -2   4  -1    7.15    0.24
  -2   4  -1    7.30    0.25
  -2   4  -1    6.86    0.25
  -2  -4  -1    7.07    0.25
  -2  -4  -1    6.31    0.24
  -2  -4  -1    7.90    0.26
  -2  -4  -1    7.81    0.25
   2  -4   1    7.28    0.25
   2  -4   1    5.97    0.23
   2  -4   1    7.57    0.26
   2  -4   1    7.71    0.25
   2  -4   1    7.16    0.25
   2  -4   1    7.02    0.26
   2  -4   1    7.10    0.25
   2   4   2   30.63    0.97
   2   4   2   29.45    0.96
   2   4   2   30.28    0.97
   2   4   2   31.04    1.00
   2   4   2   29.57    0.95
  -2   4  -2   31.83    1.00
  -2   4  -2   31.34    0.99
  -2   4  -2   31.18    0.99
  -2   4  -2   29.20    0.95
  -2   4  -2   32.64    0.99
  -2   4  -2   29.59    0.98
  -2  -4  -2   30.54    0.97
  -2  -4  -2   31.24    0.97
  -2  -4  -2   29.03    0.97
  -2  -4  -2   30.47    0.99
  -2  -4  -2   29.27    0.99
   2  -4   2   29.40    0.99
   2  -4   2   31.68    0.98
   2  -4   2   29.30    0.96
   2  -4   2   30.94    1.00
   2  -4   2   30.65    0.98
   2   4   3   27.75    1.05
   2   4   3   23.62    0.81
   2   4   3   23.30    0.81
   2   4   3   25.27    0.85
   2   4   3   23.72    0.83
   2   4   3   26.16    0.83
   2   4   3   24.40    0.80
  -2   4  -3   25.55    0.85
  -2   4  -3   29.14    0.86
  -2   4  -3   24.20    0.80
  -2   4  -3   28.93    0.82
  -2   4  -3   22.91    0.82
  -2   4  -3   26.51    0.83
  -2   4  -3   23.54    0.83
  -2  -4  -3   24.57    0.82
  -2  -4  -3   30.50    1.21
  -2  -4  -3   23.80    0.82
  -2  -4  -3   26.24    0.86
  -2  -4  -3   25.54    0.86
   2  -4   3   28.21    0.82
   2  -4   3   25.47    0.86
   2  -4   3   24.03    0.82
   2  -4   3   26.17    0.81
   2  -4   3   25.53    0.83
   2   4   4    0.52    0.05
   2   4   4    0.95    0.24
   2   4   4    0.61    0.06
   2   4   4    0.47    0.05
   2   4   4    0.44    0.07
   2   4   4    0.56    0.05
  -2   4  -4    0.43    0.05
  -2   4  -4    0.48    0.04
  -2   4  -4    0.46    0.06
  -2   4  -4    0.48    0.05
  -2   4  -4    0.60    0.05
  -2   4  -4    0.47    0.07
  -2   4  -4    0.43    0.04
  -2  -4  -4    0.68    0.05
  -2  -4  -4    0.57    0.49
  -2  -4  -4    0.60    0.04
  -2  -4  -4    0.46    0.04
  -2  -4  -4    0.47    0.08
  -2  -4  -4    0.44    0.06
   2  -4   4    0.51    0.04
   2  -4   4    0.54    0.06
   2  -4   4    0.62    0.05
   2  -4   4    0.48    0.08
   2  -4   4    0.59    0.04
   2   4   5  124.19    4.01
   2   4   5  129.10    3.92
   2   4   5  115.91    4.09
   2   4   5  122.06    3.87
   2   4   5  125.67    3.96
  -2   4  -5  125.26    4.04
  -2   4  -5  131.97    4.04
  -2   4  -5  123.24    3.90
  -2   4  -5  134.12    4.00
  -2   4  -5  111.90    3.90
  -2   4  -5  126.94    3.97
  -2   4  -5  118.20    3.94
  -2   4  -5  117.04    3.98
  -2  -4  -5  123.46    3.92
  -2  -4  -5  144.36    5.78
  -2  -4  -5  127.24    3.85
  -2  -4  -5  117.12    4.00
  -2  -4  -5  139.45    4.04
  -2  -4  -5  128.75    3.97
   2  -4   5  124.72    4.07
   2  -4   5  136.86    3.93
   2  -4   5  129.79    3.98
   2  -4   5  122.65    3.92
   2   4   6   98.18    3.08
   2   4   6  101.68    3.68
   2   4   6   94.84    3.12
   2   4   6   90.79    3.05
   2   4   6  104.02    3.13
   2   4   6  102.90    3.41
  -2   4  -6   95.62    3.16
  -2   4  -6   95.86    3.36
  -2   4  -6   96.26    3.07
  -2   4  -6  104.80    3.23
  -2   4  -6   93.97    3.12
  -2   4  -6   99.56    3.08
  -2   4  -6   97.14    3.11
  -2   4  -6   95.32    3.16
  -2  -4  -6   92.93    3.06
  -2  -4  -6  111.99    3.87
  -2  -4  -6   98.98    3.08
  -2  -4  -6   94.74    3.22
  -2  -4  -6  113.35    3.17
  -2  -4  -6  101.66    3.15
  -2  -4  -6   97.59    3.10
  -2  -4  -6   95.14    3.23
   2  -4   6   98.21    3.42
   2  -4   6  108.48    3.09
   2  -4   6  100.24    3.15
   2  -4   6   94.15    3.08
   2  -4   6  102.06    3.28
   2   4   7    2.46    0.14
   2   4   7    2.28    0.52
   2   4   7    2.69    0.13
   2   4   7    2.35    0.14
   2   4   7    2.44    0.11
   2   4   7    2.67    0.14
   2   4   7    3.07    0.14
  -2   4  -7    2.47    0.16
  -2   4  -7    2.77    0.18
  -2   4  -7    2.79    0.11
  -2   4  -7    2.86    0.13
  -2   4  -7    2.47    0.13
  -2   4  -7    3.00    0.12
  -2   4  -7    2.52    0.14
  -2   4  -7    2.79    0.11
  -2  -4  -7    2.72    0.13
  -2  -4  -7    1.68    0.56
  -2  -4  -7    2.47    0.12
  -2  -4  -7    2.54    0.13
  -2  -4  -7    3.66    0.22
  -2  -4  -7    2.69    0.12
  -2  -4  -7    2.92    0.14
  -2  -4  -7    2.73    0.12
   2  -4   7    2.55    0.13
   2  -4   7    2.58    0.31
   2  -4   7    2.57    0.12
   2  -4   7    3.11    0.19
   2  -4   7    2.73    0.11
   2  -4   7    2.26    0.12
   2  -4   7    2.21    0.15
   2   4   8   38.98    1.41
   2   4   8   47.97    2.30
   2   4   8   38.39    1.30
   2   4   8   38.82    1.32
   2   4   8   41.91    1.31
  -2   4  -8   39.18    1.40
  -2   4  -8   39.14    1.55
  -2   4  -8   41.29    1.30
  -2   4  -8   38.66    1.36
  -2   4  -8   40.66    1.28
  -2   4  -8   39.76    1.30
  -2   4  -8   39.21    1.22
  -2  -4  -8   41.20    1.30
  -2  -4  -8   35.88    2.20
  -2  -4  -8   41.32    1.27
  -2  -4  -8   40.13    1.37
  -2  -4  -8   42.10    1.42
  -2  -4  -8   41.87    1.28
  -2  -4  -8   38.91    1.44
  -2  -4  -8   37.43    1.31
   2  -4   8   39.42    1.37
   2  -4   8   42.88    1.81
   2  -4   8   44.84    1.37
   2  -4   8   39.96    1.29
   2  -4   8   37.79    1.28
   2  -4   8   38.55    1.27
   2  -4   8   37.26    1.38
   2   4   9   14.79    0.55
   2   4   9   15.97    1.23
   2   4   9   16.09    0.53
   2   4   9   14.76    0.51
   2   4   9   17.39    0.60
  -2   4  -9   14.38    0.53
  -2   4  -9   16.25    0.70
  -2   4  -9   15.35    0.55
  -2   4  -9   15.37    0.56
  -2   4  -9   15.67    0.51
  -2  -4  -9   15.28    0.53
  -2  -4  -9   14.02    0.84
  -2  -4  -9   15.77    0.58
  -2  -4  -9   15.55    0.65
  -2  -4  -9   15.82    0.59
  -2  -4  -9   16.81    0.54
  -2  -4  -9   14.68    0.55
   2  -4   9   13.87    0.54
   2  -4   9   16.25    0.86
   2  -4   9   14.05    0.51
   2  -4   9   16.60    0.63
   2  -4   9   14.73    0.52
   2  -4   9   15.07    0.53
   2  -4   9   14.25    0.52
   2  -4   9   16.02    0.60
   2   4  10    3.76    0.21
   2   4  10    3.91    0.71
   2   4  10    3.52    0.16
   2   4  10    3.86    0.21
  -2   4 -10    3.15    0.19
  -2   4 -10    3.59    0.25
  -2   4 -10    3.49    0.19
  -2   4 -10    3.65    0.17
  -2   4 -10    3.33    0.20
  -2  -4 -10    3.18    0.16
  -2  -4 -10    3.28    0.47
  -2  -4 -10    3.21    0.25
  -2  -4 -10    3.51    0.16
  -2  -4 -10    4.02    0.18
   2  -4  10    3.38    0.18
   2  -4  10    2.80    0.61
   2  -4  10    3.79    0.30
   2  -4  10    3.15    0.15
   2  -4  10    3.30    0.17
   2  -4  10    2.98    0.17
   2  -4  10    3.98    0.27
   2   4  11   10.56    0.61
   2   4  11    8.65    1.03
   2   4  11    9.27    0.35
   2   4  11   10.35    0.41
  -2   4 -11    8.54    0.43
  -2   4 -11   10.14    0.48
  -2   4 -11    8.19    0.37
  -2   4 -11    8.76    0.38
  -2  -4 -11    9.11    0.36
  -2  -4 -11    8.78    0.72
  -2  -4 -11   10.34    0.47
  -2  -4 -11   10.06    0.38
  -2  -4 -11    9.53    0.39
   2  -4  11    8.92    0.42
   2  -4  11   11.47    1.03
   2  -4  11    9.49    0.44
   2   4  12    1.36    0.17
   2   4  12    0.97    0.10
  -2   4 -12    0.92    0.18
  -2   4 -12    1.01    0.11
  -2   4 -12    1.02    0.13
  -2  -4 -12    2.23    0.51
  -2  -4 -12    1.00    0.13
   2  -4  12    1.12    0.11
   2  -4  12    1.34    0.25
   2   4  13    8.46    0.43
   2   4  13    8.56    0.34
  -2   4 -13    8.06    0.57
  -2   4 -13    8.06    0.39
  -2  -4 -13    9.36    0.68
  -2  -4 -13    8.22    0.39
   2  -4  13    8.28    0.43
   2   4  14    0.13    0.11
  -2   4 -14    0.12    0.16
  -2   4 -14    0.06    0.11
  -2  -4 -14    0.21    0.37
  -2  -4 -14    0.07    0.12
   2  -4  14    0.11    0.11
   2   4  15   14.35    0.69
   2   4  15   14.12    0.53
  -2   4 -15   13.48    0.73
  -2   4 -15   14.33    0.59
  -2  -4 -15   12.57    1.17
  -2  -4 -15   13.79    0.62
   2  -4  15   13.52    0.74
   2   4  16   99.22    3.24
   2   4  16   99.21    3.10
  -2   4 -16   95.94    3.45
  -2   4 -16   99.62    3.17
  -2  -4 -16   92.63    4.27
  -2  -4 -16   94.04    3.19
   2  -4  16   94.35    3.43
   2   4  17   64.94    2.05
  -2   4 -17   62.10    2.35
  -2   4 -17   63.57    2.27
  -2  -4 -17   64.92    3.16
  -2  -4 -17   63.64    2.16
   2  -4  17   63.03    2.42
   2   4  18    0.19    0.11
  -2   4 -18   -0.12    0.25
  -2   4 -18   -0.03    0.18
  -2  -4 -18   -0.22    0.40
  -2  -4 -18   -0.04    0.15
   2  -4  18    0.13    0.22
  -2   4 -19   16.44    0.90
  -2  -4 -19   15.63    0.92
   2  -4  19   14.09    0.86
   2   4  20    9.61    0.39
  -2   4 -20   10.86    0.63
  -2   4 -20   11.55    0.53
  -2  -4 -20    8.75    0.56
   2  -4  20    9.56    0.61
   2   4  21    2.19    0.14
  -2   4 -21    2.09    0.24
  -2   4 -21    1.56    0.11
  -2  -4 -21    1.47    0.30
   2  -4  21    2.36    0.25
   2   4  22    0.18    0.06
  -2   4 -22    0.66    0.16
  -2  -4 -22    0.75    0.18
   2  -4  22    0.33    0.22
   2   6 -22    0.20    0.08
  -2   6  22   -0.04    0.06
  -2   6  22    0.03    0.05
  -2  -6  22    0.06    0.09
   2  -6 -22    0.06    0.15
   2   6 -21    1.18    0.13
   2   6 -21    0.88    0.14
  -2   6  21    0.70    0.12
  -2   6  21    0.61    0.09
  -2  -6  21    0.70    0.16
   2  -6 -21    0.46    0.24
   2   6 -20   27.76    1.14
   2   6 -20   26.59    1.10
  -2   6  20   28.79    1.14
  -2   6  20   26.81    0.94
  -2  -6  20   25.83    1.13
   2  -6 -20   25.99    1.46
   2   6 -19    2.10    0.28
   2   6 -19    2.68    0.22
  -2   6  19    2.29    0.20
  -2   6  19    3.07    0.18
  -2  -6  19    2.77    0.30
   2  -6 -19    2.02    0.49
   2   6 -18   11.06    0.63
   2   6 -18   11.22    0.59
  -2   6  18   12.18    0.48
  -2   6  18   10.95    0.43
  -2  -6  18   11.25    0.65
   2  -6 -18   12.41    0.89
   2   6 -17    0.55    0.24
   2   6 -17    0.54    0.16
  -2   6  17    0.53    0.14
  -2   6  17    0.72    0.11
  -2  -6  17    1.16    0.25
   2  -6 -17    0.67    0.48
   2  -6 -17    1.43    0.20
   2   6 -16   15.37    0.88
   2   6 -16   15.97    0.61
   2   6 -16   15.22    0.68
  -2   6  16   15.73    0.93
  -2   6  16   15.39    0.56
  -2  -6  16   13.86    0.90
   2  -6 -16   14.04    1.13
   2  -6 -16   15.44    0.61
   2   6 -15    0.74    0.20
   2   6 -15    0.71    0.20
   2   6 -15    0.60    0.20
  -2   6  15    0.41    0.19
  -2   6  15    0.36    0.09
  -2  -6  15    0.20    0.13
   2  -6 -15    0.49    0.43
   2  -6 -15    0.21    0.23
   2  -6 -15    0.54    0.14
   2   6 -14    7.03    0.43
   2   6 -14    8.49    0.38
   2   6 -14    7.16    0.36
  -2   6  14    8.03    0.42
  -2   6  14    8.36    0.32
  -2  -6  14    7.63    0.51
  -2  -6  14    8.10    0.35
   2  -6 -14    5.24    0.73
   2  -6 -14    8.61    0.53
   2  -6 -14    7.91    0.37
   2   6 -13   10.41    0.47
   2   6 -13    8.90    0.41
   2   6 -13    7.80    0.40
  -2   6  13    9.54    0.62
  -2   6  13    8.14    0.35
  -2  -6  13    9.04    0.45
  -2  -6  13    9.09    0.37
   2  -6 -13    7.42    0.82
   2  -6 -13    9.36    0.58
   2  -6 -13    8.76    0.42
   2   6 -12    5.28    0.29
   2   6 -12    5.78    0.28
   2   6 -12    4.90    0.27
  -2   6  12    5.46    0.29
  -2   6  12    5.00    0.23
  -2  -6  12    5.46    0.29
  -2  -6  12    5.10    0.24
   2  -6 -12    4.26    0.59
   2  -6 -12    4.78    0.37
   2  -6 -12    4.93    0.27
   2   6 -11   29.22    1.06
   2   6 -11   30.33    1.06
   2   6 -11   26.48    0.99
  -2   6  11   30.44    1.02
  -2   6  11   27.50    0.93
  -2  -6  11   30.62    1.12
   2  -6 -11   26.20    1.48
   2  -6 -11   26.26    1.09
   2  -6 -11   30.01    1.04
   2   6 -10   99.31    3.34
   2   6 -10   96.81    3.39
   2   6 -10  101.43    3.42
   2   6 -10  108.59    3.23
   2   6 -10  101.25    3.58
   2   6 -10   97.74    3.33
  -2   6  10  105.29    3.69
  -2   6  10  111.69    4.02
  -2   6  10  103.89    3.43
  -2   6  10  100.47    3.23
  -2   6  10  111.63    3.29
  -2  -6  10  102.77    3.45
  -2  -6  10  113.79    3.53
   2  -6 -10  102.95    3.37
   2  -6 -10   93.55    4.68
   2  -6 -10  103.44    3.74
   2  -6 -10  109.12    3.33
   2  -6 -10  103.19    3.30
   2   6  -9   41.58    1.60
   2   6  -9   41.58    1.49
   2   6  -9   40.90    1.44
   2   6  -9   45.33    1.42
   2   6  -9   45.76    1.43
   2   6  -9   39.71    1.45
   2   6  -9   42.56    1.47
  -2   6   9   43.98    1.50
  -2   6   9   48.53    1.90
  -2   6   9   43.76    1.44
  -2   6   9   42.45    1.42
  -2   6   9   41.40    1.39
  -2   6   9   45.77    1.53
  -2   6   9   43.39    1.45
  -2  -6   9   42.40    1.50
  -2  -6   9   44.90    2.13
  -2  -6   9   47.46    1.63
  -2  -6   9   39.40    1.42
  -2  -6   9   40.76    1.47
   2  -6  -9   43.09    1.47
   2  -6  -9   43.82    2.38
   2  -6  -9   45.66    1.44
   2  -6  -9   44.71    1.53
   2  -6  -9   46.53    1.42
   2  -6  -9   42.50    1.49
   2  -6  -9   49.30    1.55
   2   6  -8    5.77    0.26
   2   6  -8    5.31    0.28
   2   6  -8    6.23    0.22
   2   6  -8    6.10    0.26
   2   6  -8    6.00    0.23
   2   6  -8    6.08    0.23
   2   6  -8    6.22    0.27
   2   6  -8    5.45    0.23
  -2   6   8    7.53    0.56
  -2   6   8    6.15    0.25
  -2   6   8    5.51    0.24
  -2   6   8    6.24    0.23
  -2   6   8    6.57    0.28
  -2   6   8    6.52    0.24
  -2  -6   8    6.10    0.29
  -2  -6   8    7.36    0.47
  -2  -6   8    5.58    0.21
  -2  -6   8    5.92    0.25
  -2  -6   8    6.68    0.32
   2  -6  -8    5.90    0.25
   2  -6  -8    5.65    0.91
   2  -6  -8    6.29    0.23
   2  -6  -8    6.99    0.40
   2  -6  -8    6.00    0.25
   2  -6  -8    6.51    0.30
   2  -6  -8    6.99    0.29
   2   6  -7    5.21    0.24
   2   6  -7    4.46    0.25
   2   6  -7    5.30    0.20
   2   6  -7    5.31    0.21
   2   6  -7    5.20    0.24
   2   6  -7    4.87    0.20
   2   6  -7    5.24    0.19
   2   6  -7    4.78    0.24
   2   6  -7    4.77    0.19
  -2   6   7    5.26    0.23
  -2   6   7    5.24    0.44
  -2   6   7    4.97    0.20
  -2   6   7    5.13    0.20
  -2   6   7    5.13    0.21
  -2   6   7    5.21    0.22
  -2   6   7    5.21    0.21
  -2  -6   7    5.11    0.28
  -2  -6   7    5.56    0.41
  -2  -6   7    4.80    0.19
  -2  -6   7    5.97    0.31
  -2  -6   7    4.59    0.20
  -2  -6   7    5.95    0.30
   2  -6  -7    4.85    0.20
   2  -6  -7    4.07    0.89
   2  -6  -7    4.63    0.19
   2  -6  -7    4.29    0.29
   2  -6  -7    4.72    0.21
   2  -6  -7    5.27    0.26
   2  -6  -7    5.65    0.21
   2  -6  -7    4.94    0.18
   2  -6  -7    5.60    0.21
   2   6  -6   17.79    0.69
   2   6  -6   17.10    0.70
   2   6  -6   19.06    0.66
   2   6  -6   19.12    0.62
   2   6  -6   17.32    0.65
   2   6  -6   18.58    0.64
   2   6  -6   18.37    0.62
   2   6  -6   18.16    0.65
   2   6  -6   17.30    0.62
  -2   6   6   21.92    0.85
  -2   6   6   18.40    0.63
  -2   6   6   17.96    0.62
  -2   6   6   17.76    0.61
  -2   6   6   17.65    0.65
  -2   6   6   19.66    0.65
  -2   6   6   21.31    0.67
  -2  -6   6   18.44    0.76
  -2  -6   6   19.82    0.90
  -2  -6   6   18.98    0.61
  -2  -6   6   18.93    0.72
  -2  -6   6   18.78    0.62
  -2  -6   6   19.95    0.69
   2  -6  -6   19.62    0.62
   2  -6  -6   18.61    1.35
   2  -6  -6   17.99    0.64
   2  -6  -6   19.90    0.62
   2  -6  -6   18.86    0.72
   2  -6  -6   18.87    0.64
   2  -6  -6   18.81    0.69
   2  -6  -6   19.18    0.65
   2  -6  -6   18.53    0.64
   2  -6  -6   20.62    0.65
   2   6  -5   44.02    1.46
   2   6  -5   46.95    1.54
   2   6  -5   44.63    1.47
   2   6  -5   43.53    1.47
   2   6  -5   44.60    1.48
   2   6  -5   47.99    1.52
   2   6  -5   41.43    1.43
  -2   6   5   46.43    1.46
  -2   6   5   45.71    1.48
  -2   6   5   44.03    1.45
  -2   6   5   42.25    1.44
  -2   6   5   48.10    1.48
  -2   6   5   49.00    1.58
  -2   6   5   45.47    1.46
  -2  -6   5   46.42    1.59
  -2  -6   5   46.35    1.45
  -2  -6   5   47.04    1.55
  -2  -6   5   44.44    1.48
  -2  -6   5   50.13    1.57
   2  -6  -5   44.07    1.47
   2  -6  -5   49.92    2.09
   2  -6  -5   45.15    1.48
   2  -6  -5   50.38    1.47
   2  -6  -5   44.52    1.58
   2  -6  -5   44.38    1.49
   2  -6  -5   47.36    1.48
   2  -6  -5   47.21    1.53
   2   6  -4    0.44    0.06
   2   6  -4    0.35    0.06
   2   6  -4    0.49    0.04
   2   6  -4    0.25    0.06
   2   6  -4    0.25    0.04
   2   6  -4    0.34    0.08
   2   6  -4    0.31    0.06
  -2   6   4    0.29    0.05
  -2   6   4    0.69    0.16
  -2   6   4    0.40    0.06
  -2   6   4    0.43    0.07
  -2   6   4    0.30    0.05
  -2  -6   4    0.52    0.06
  -2  -6   4    0.25    0.13
  -2  -6   4    0.32    0.08
  -2  -6   4    0.30    0.08
   2  -6  -4    0.27    0.04
   2  -6  -4    0.66    0.68
   2  -6  -4    0.36    0.05
   2  -6  -4    0.78    0.15
   2  -6  -4    0.33    0.05
   2  -6  -4    0.56    0.06
   2  -6  -4    0.36    0.04
   2  -6  -4    0.37    0.06
   2   6  -3    0.58    0.05
   2   6  -3    0.30    0.05
   2   6  -3    0.70    0.06
   2   6  -3    0.60    0.05
   2   6  -3    0.43    0.07
   2   6  -3    0.39    0.06
  -2   6   3    0.47    0.05
  -2   6   3    0.52    0.12
  -2   6   3    0.36    0.07
  -2   6   3    0.63    0.06
  -2   6   3    0.49    0.04
  -2   6   3    0.64    0.06
  -2  -6   3    0.54    0.09
  -2  -6   3    0.59    0.09
  -2  -6   3    0.43    0.04
  -2  -6   3    0.47    0.07
  -2  -6   3    0.49    0.05
  -2  -6   3    0.52    0.08
   2  -6  -3    2.66    0.45
   2  -6  -3    0.50    0.05
   2  -6  -3    0.83    0.07
   2  -6  -3    0.59    0.06
   2  -6  -3    0.48    0.05
   2  -6  -3    0.47    0.04
   2  -6  -3    0.71    0.06
   2   6  -2   33.58    1.13
   2   6  -2   33.95    1.12
   2   6  -2   33.94    1.15
   2   6  -2   33.79    1.14
   2   6  -2   37.10    1.13
   2   6  -2   32.01    1.11
  -2   6   2   32.76    1.12
  -2   6   2   36.07    1.14
  -2   6   2   33.46    1.13
  -2   6   2   31.97    1.12
  -2   6   2   31.47    1.15
  -2   6   2   38.42    1.15
  -2   6   2   37.22    1.17
  -2   6   2   33.54    1.13
  -2  -6   2   37.34    1.19
  -2  -6   2   36.23    1.15
  -2  -6   2   34.95    1.15
  -2  -6   2   37.49    1.18
  -2  -6   2   39.43    1.15
   2  -6  -2   33.66    1.36
   2  -6  -2   31.82    1.12
   2  -6  -2   39.50    1.18
   2  -6  -2   36.63    1.14
   2  -6  -2   32.21    1.14
   2  -6  -2   36.60    1.21
   2  -6  -2   36.70    1.15
   2   6  -1   75.97    2.35
   2   6  -1   71.78    2.35
   2   6  -1   71.34    2.31
   2   6  -1   78.23    2.31
   2   6  -1   68.75    2.32
  -2   6   1   70.15    2.39
  -2   6   1   82.08    2.44
  -2   6   1   72.35    2.35
  -2   6   1   76.04    2.30
  -2   6   1   69.99    2.32
  -2   6   1   80.08    2.38
  -2   6   1   68.19    2.35
  -2  -6   1   79.49    2.50
  -2  -6   1   73.91    2.37
  -2  -6   1   75.54    2.39
  -2  -6   1   75.35    2.47
  -2  -6   1   81.09    2.47
   2  -6  -1   67.18    2.32
   2  -6  -1   81.48    2.36
   2  -6  -1   75.36    2.34
   2  -6  -1   71.18    2.37
   2  -6  -1   75.40    2.44
   2  -6  -1   73.79    2.32
   2   6   0  335.42    9.41
   2   6   0  298.31    9.27
   2   6   0  295.72    9.33
   2   6   0  284.38    9.17
   2   6   0  316.29    9.30
   2   6   0  284.12    9.25
  -2   6   0  294.90    9.30
  -2   6   0  285.77    9.22
  -2   6   0  313.31    9.32
  -2   6   0  286.36    9.26
  -2   6   0  269.07    9.24
  -2   6   0  292.21    9.25
  -2  -6   0  306.62    9.25
  -2  -6   0  305.86    9.27
  -2  -6   0  311.94    9.27
  -2  -6   0  292.46    9.22
   2  -6   0  307.48    9.39
   2  -6   0  273.25    9.17
   2  -6   0  328.29    9.30
   2  -6   0  310.48    9.41
   2  -6   0  280.45    9.27
   2  -6   0  316.84    9.55
   2  -6   0  307.01    9.23
   2   6   1  107.20    3.28
   2   6   1   91.83    3.07
   2   6   1   97.57    3.04
   2   6   1  105.47    3.07
   2   6   1   92.72    3.04
  -2   6  -1  101.54    3.14
  -2   6  -1   94.49    3.05
  -2   6  -1   90.79    3.05
  -2   6  -1   91.36    2.99
  -2   6  -1  101.89    3.10
  -2   6  -1   91.93    3.05
  -2  -6  -1  101.82    3.28
  -2  -6  -1   98.00    3.07
  -2  -6  -1   98.29    3.14
  -2  -6  -1   99.20    3.07
  -2  -6  -1  102.70    3.10
  -2  -6  -1   94.43    3.09
   2  -6   1   97.26    3.31
   2  -6   1   84.70    3.00
   2  -6   1  107.27    3.08
   2  -6   1   99.64    3.11
   2  -6   1   94.66    3.09
   2  -6   1  105.31    3.21
   2  -6   1   99.63    3.13
   2   6   2    5.77    0.24
   2   6   2    5.42    0.21
   2   6   2    4.39    0.19
   2   6   2    4.85    0.20
   2   6   2    6.14    0.20
   2   6   2    5.44    0.20
  -2   6  -2    5.32    0.20
  -2   6  -2    5.87    0.21
  -2   6  -2    5.45    0.20
  -2   6  -2    5.15    0.20
  -2  -6  -2    5.47    0.20
  -2  -6  -2    4.82    0.20
  -2  -6  -2    5.00    0.21
  -2  -6  -2    5.16    0.23
   2  -6   2    5.93    0.20
   2  -6   2    5.06    0.21
   2  -6   2    4.86    0.19
   2  -6   2    5.47    0.23
   2  -6   2    5.39    0.20
   2   6   3   13.63    0.47
   2   6   3   12.83    0.47
   2   6   3   12.78    0.47
   2   6   3   13.36    0.48
   2   6   3   15.28    0.49
   2   6   3   14.02    0.46
  -2   6  -3   13.28    0.48
  -2   6  -3   13.58    0.48
  -2   6  -3   14.37    0.48
  -2   6  -3   12.88    0.47
  -2   6  -3   15.67    0.48
  -2   6  -3   13.23    0.50
  -2  -6  -3   16.78    1.02
  -2  -6  -3   14.45    0.47
  -2  -6  -3   13.80    0.48
  -2  -6  -3   15.02    0.53
  -2  -6  -3   15.83    0.53
   2  -6   3   13.64    0.57
   2  -6   3   14.02    0.47
   2  -6   3   14.65    0.48
   2  -6   3   14.00    0.47
   2  -6   3   14.51    0.54
   2  -6   3   14.80    0.48
   2   6   4   59.83    1.92
   2   6   4   56.10    1.91
   2   6   4   63.57    1.95
   2   6   4   64.03    1.98
  -2   6  -4   60.01    1.99
  -2   6  -4   62.19    1.96
  -2   6  -4   58.66    1.90
  -2   6  -4   56.59    1.91
  -2   6  -4   62.35    1.99
  -2   6  -4   62.40    1.96
  -2   6  -4   55.77    1.91
  -2  -6  -4   58.65    1.91
  -2  -6  -4   62.25    1.91
  -2  -6  -4   61.96    1.99
  -2  -6  -4   61.43    1.90
  -2  -6  -4   65.32    1.97
   2  -6   4   58.80    1.96
   2  -6   4   63.44    1.94
   2  -6   4   58.32    1.90
   2  -6   4   64.29    1.97
   2   6   5    3.49    0.40
   2   6   5    2.97    0.14
   2   6   5    3.16    0.12
   2   6   5    2.86    0.15
  -2   6  -5    2.50    0.13
  -2   6  -5    3.11    0.15
  -2   6  -5    2.34    0.13
  -2   6  -5    3.03    0.13
  -2   6  -5    3.11    0.13
  -2   6  -5    2.92    0.14
  -2   6  -5    2.51    0.12
  -2  -6  -5    4.74    0.88
  -2  -6  -5    2.64    0.12
  -2  -6  -5    2.76    0.14
  -2  -6  -5    2.82    0.17
  -2  -6  -5    2.62    0.13
  -2  -6  -5    3.23    0.15
   2  -6   5    2.81    0.15
   2  -6   5    3.46    0.24
   2  -6   5    3.02    0.13
   2  -6   5    3.03    0.16
   2  -6   5    2.71    0.12
   2  -6   5    3.27    0.17
   2   6   6    3.95    0.37
   2   6   6    4.30    0.18
   2   6   6    4.48    0.19
  -2   6  -6    4.31    0.19
  -2   6  -6    4.11    0.22
  -2   6  -6    3.75    0.19
  -2   6  -6    4.00    0.18
  -2   6  -6    4.82    0.18
  -2   6  -6    4.33    0.20
  -2   6  -6    4.68    0.18
  -2  -6  -6    4.21    0.17
  -2  -6  -6    2.99    0.90
  -2  -6  -6    4.76    0.18
  -2  -6  -6    4.43    0.22
  -2  -6  -6    4.18    0.24
  -2  -6  -6    4.45    0.18
  -2  -6  -6    4.14    0.20
   2  -6   6    3.72    0.24
   2  -6   6    3.88    0.17
   2  -6   6    4.54    0.18
   2  -6   6    4.13    0.23
   2   6   7   69.74    2.48
   2   6   7   66.62    1.94
   2   6   7   59.47    1.93
  -2   6  -7   58.50    2.12
  -2   6  -7   57.70    2.14
  -2   6  -7   63.06    1.93
  -2   6  -7   56.59    1.92
  -2   6  -7   60.70    1.95
  -2   6  -7   60.21    1.94
  -2   6  -7   57.10    1.94
  -2  -6  -7   55.32    2.03
  -2  -6  -7   65.58    2.95
  -2  -6  -7   60.66    1.94
  -2  -6  -7   64.67    2.08
  -2  -6  -7   61.94    1.92
  -2  -6  -7   58.47    1.95
   2  -6   7   56.04    2.22
   2  -6   7   58.17    1.91
   2  -6   7   62.66    2.01
   2   6   8    7.67    0.56
   2   6   8    6.88    0.27
   2   6   8    6.24    0.26
   2   6   8    7.26    0.31
   2   6   8    6.64    0.26
  -2   6  -8    6.84    0.30
  -2   6  -8    6.61    0.31
  -2   6  -8    7.53    0.29
  -2   6  -8    6.36    0.31
  -2   6  -8    5.94    0.27
  -2   6  -8    6.45    0.25
  -2   6  -8    7.25    0.29
  -2   6  -8    7.06    0.28
  -2  -6  -8    6.17    0.27
  -2  -6  -8    8.13    1.08
  -2  -6  -8    6.74    0.26
  -2  -6  -8    7.59    0.38
  -2  -6  -8    6.90    0.27
  -2  -6  -8    5.94    0.32
   2  -6   8    6.56    0.33
   2  -6   8    6.89    0.28
   2  -6   8    7.38    0.34
   2  -6   8    6.63    0.26
   2  -6   8    7.09    0.30
   2   6   9    0.39    0.08
   2   6   9    0.52    0.37
   2   6   9    0.56    0.09
   2   6   9   -0.01    0.06
   2   6   9    0.11    0.05
   2   6   9    0.29    0.08
  -2   6  -9    0.04    0.09
  -2   6  -9    0.44    0.14
  -2   6  -9    0.20    0.07
  -2  -6  -9    0.45    0.07
  -2  -6  -9    0.01    0.73
  -2  -6  -9    0.33    0.09
  -2  -6  -9    0.31    0.29
  -2  -6  -9    0.40    0.08
  -2  -6  -9    0.14    0.07
   2  -6   9    0.21    0.10
   2  -6   9    0.24    0.51
   2  -6   9    0.14    0.13
   2  -6   9    0.15    0.12
   2   6  10    2.19    0.61
   2   6  10    0.10    0.08
   2   6  10    0.01    0.05
   2   6  10    0.10    0.06
   2   6  10    0.07    0.08
  -2   6 -10    0.13    0.10
  -2   6 -10    0.07    0.10
  -2   6 -10    0.11    0.07
  -2   6 -10    0.14    0.08
  -2   6 -10    0.03    0.08
  -2  -6 -10    0.00    0.09
  -2  -6 -10    1.54    0.72
  -2  -6 -10    0.15    0.07
  -2  -6 -10    0.06    0.17
  -2  -6 -10    0.04    0.07
  -2  -6 -10    0.33    0.08
   2  -6  10    0.27    0.08
   2  -6  10   -0.04    0.63
   2  -6  10   -0.06    0.22
   2  -6  10    0.08    0.07
   2  -6  10    0.60    0.13
   2   6  11   -0.04    0.06
   2   6  11    0.12    0.07
  -2   6 -11   -0.07    0.10
  -2   6 -11    0.10    0.08
  -2   6 -11    0.17    0.08
  -2   6 -11    0.04    0.12
  -2  -6 -11    0.55    0.76
  -2  -6 -11    0.02    0.25
  -2  -6 -11    0.10    0.11
  -2  -6 -11    0.27    0.09
   2  -6  11    0.29    0.09
   2  -6  11    0.20    0.11
   2   6  12   20.81    0.75
  -2   6 -12   20.67    0.80
  -2   6 -12   18.68    0.78
  -2   6 -12   21.55    0.78
  -2  -6 -12   18.68    1.44
  -2  -6 -12   21.87    0.86
   2  -6  12   19.65    0.83
   2  -6  12   21.03    0.74
   2   6  13   35.68    1.18
  -2   6 -13   33.21    1.38
  -2   6 -13   36.98    1.24
  -2  -6 -13   34.10    2.09
  -2  -6 -13   35.97    1.30
   2  -6  13   35.47    1.42
   2   6  14    5.57    0.25
  -2   6 -14    5.38    0.38
  -2   6 -14    5.71    0.32
  -2  -6 -14    4.83    0.62
  -2  -6 -14    5.24    0.28
   2  -6  14    5.33    0.38
   2   6  15    0.62    0.11
  -2   6 -15    0.93    0.19
  -2   6 -15    0.84    0.14
  -2  -6 -15    0.76    0.47
  -2  -6 -15    1.07    0.16
   2  -6  15    0.86    0.18
   2   6  16    0.25    0.12
   2   6  16    0.29    0.11
  -2   6 -16    0.12    0.17
  -2   6 -16   -0.05    0.17
  -2  -6 -16    0.04    0.46
  -2  -6 -16    0.30    0.21
   2  -6  16    0.64    0.17
   2   6  17    5.16    0.26
  -2   6 -17    4.57    0.39
  -2   6 -17    4.70    0.29
  -2  -6 -17    5.12    0.73
  -2  -6 -17    4.25    0.33
   2  -6  17    4.92    0.43
   2   6  18   15.34    0.59
  -2   6 -18   16.34    0.80
  -2   6 -18   14.59    0.62
  -2  -6 -18   14.50    1.30
  -2  -6 -18   16.29    0.64
   2  -6  18   14.01    0.78
   2   6  19    1.95    0.16
  -2   6 -19    2.28    0.23
  -2   6 -19    2.18    0.18
  -2  -6 -19    2.11    0.59
  -2  -6 -19    2.28    0.21
   2  -6  19    2.17    0.23
   2   6  20   11.50    0.46
  -2   6 -20   13.35    0.63
  -2   6 -20   10.96    0.48
  -2  -6 -20   13.44    0.77
   2  -6  20   12.04    0.64
   2   6  21    0.65    0.12
  -2   6 -21    0.53    0.12
  -2   6 -21    0.49    0.09
  -2  -6 -21    0.54    0.29
   2  -6  21    0.42    0.18
  -2   6 -22    0.72    0.09
  -2  -6 -22    0.66    0.15
   2  -6  22    0.69    0.13
   2   8 -21   10.60    0.46
  -2   8  21   12.22    0.44
  -2  -8  21   11.51    0.49
   2  -8 -21   13.51    0.63
   2   8 -20    6.65    0.32
   2   8 -20    7.12    0.32
  -2   8  20    5.61    0.27
  -2  -8  20    5.86    0.35
   2  -8 -20    6.03    0.64
   2   8 -19    4.32    0.24
   2   8 -19    4.36    0.26
  -2   8  19    4.58    0.27
  -2   8  19    4.19    0.22
  -2  -8  19    3.90    0.38
   2  -8 -19    3.60    0.68
   2   8 -18   32.63    1.15
   2   8 -18   30.78    1.20
  -2   8  18   33.24    1.12
  -2  -8  18   32.91    1.48
  -2  -8  18   32.71    1.15
   2  -8 -18   38.44    2.31
   2   8 -17    1.37    0.25
   2   8 -17    1.00    0.17
  -2   8  17    0.84    0.22
  -2   8  17    1.37    0.14
  -2  -8  17    1.04    0.25
  -2  -8  17    1.04    0.19
   2  -8 -17    0.68    0.64
   2  -8 -17    1.44    0.23
   2   8 -16   26.79    1.13
   2   8 -16   23.71    0.93
   2   8 -16   23.21    0.99
  -2   8  16   23.96    0.87
  -2  -8  16   25.18    1.05
  -2  -8  16   25.37    0.94
   2  -8 -16   27.34    1.54
   2  -8 -16   26.85    0.95
   2   8 -15    1.68    0.20
   2   8 -15    1.58    0.22
   2   8 -15    1.39    0.24
  -2   8  15    2.04    0.22
  -2   8  15    1.87    0.14
  -2  -8  15    1.91    0.21
  -2  -8  15    1.58    0.20
   2  -8 -15    1.12    0.55
   2  -8 -15    0.87    0.33
   2  -8 -15    1.63    0.18
   2   8 -14    2.18    0.27
   2   8 -14    2.32    0.19
   2   8 -14    1.99    0.20
  -2   8  14    2.27    0.27
  -2   8  14    2.91    0.17
  -2  -8  14    2.75    0.28
  -2  -8  14    2.68    0.19
   2  -8 -14    2.75    0.68
   2  -8 -14    1.91    0.41
   2  -8 -14    2.58    0.21
   2   8 -13   -0.06    0.19
   2   8 -13    0.19    0.17
   2   8 -13    0.02    0.19
  -2   8  13   -0.09    0.10
  -2   8  13    0.10    0.09
  -2   8  13    0.01    0.08
  -2  -8  13    0.12    0.18
  -2  -8  13   -0.03    0.14
   2  -8 -13    1.92    0.67
   2  -8 -13   -0.02    0.27
   2  -8 -13   -0.14    0.16
   2   8 -12    0.27    0.14
   2   8 -12    0.11    0.13
   2   8 -12    0.17    0.12
  -2   8  12    0.03    0.12
  -2   8  12    0.05    0.08
  -2   8  12    0.22    0.08
  -2  -8  12    0.16    0.17
  -2  -8  12    0.03    0.09
   2  -8 -12   -0.24    0.63
   2  -8 -12    0.19    0.25
   2  -8 -12    0.29    0.12
   2   8 -11    0.74    0.19
   2   8 -11    0.95    0.14
   2   8 -11    1.18    0.17
  -2   8  11    1.38    0.14
  -2   8  11    0.93    0.11
  -2   8  11    1.51    0.12
  -2  -8  11    0.62    0.17
  -2  -8  11    0.99    0.11
   2  -8 -11    1.05    0.72
   2  -8 -11    0.68    0.25
   2  -8 -11    1.15    0.18
   2   8 -10    1.35    0.17
   2   8 -10    1.12    0.13
   2   8 -10    1.30    0.16
  -2   8  10    1.40    0.13
  -2   8  10    1.33    0.10
  -2  -8  10    1.57    0.19
  -2  -8  10    1.29    0.12
   2  -8 -10    0.45    0.84
   2  -8 -10    1.17    0.24
   2  -8 -10    1.12    0.13
   2   8  -9    2.87    0.23
   2   8  -9    1.85    0.14
   2   8  -9    1.78    0.12
   2   8  -9    2.05    0.15
   2   8  -9    1.62    0.12
  -2   8   9    2.14    0.14
  -2   8   9    1.59    0.13
  -2   8   9    1.93    0.15
  -2   8   9    2.04    0.12
  -2  -8   9    2.09    0.17
  -2  -8   9    1.99    0.24
  -2  -8   9    1.67    0.12
   2  -8  -9    2.24    0.95
   2  -8  -9    1.58    0.11
   2  -8  -9    2.14    0.12
   2  -8  -9    2.64    0.32
   2  -8  -9    2.40    0.15
   2  -8  -9    1.66    0.16
   2  -8  -9    1.76    0.13
   2   8  -8   31.24    1.28
   2   8  -8   31.10    1.28
   2   8  -8   32.81    1.13
   2   8  -8   33.15    1.13
   2   8  -8   33.81    1.17
   2   8  -8   32.92    1.19
  -2   8   8   34.42    1.23
  -2   8   8   31.53    1.29
  -2   8   8   33.52    1.12
  -2   8   8   32.75    1.12
  -2   8   8   31.04    1.09
  -2   8   8   36.48    1.20
  -2   8   8   36.18    1.16
  -2  -8   8   34.29    1.23
  -2  -8   8   35.33    1.21
  -2  -8   8   33.60    1.12
  -2  -8   8   35.59    1.23
   2  -8  -8   32.99    1.11
   2  -8  -8   29.17    2.45
   2  -8  -8   35.50    1.10
   2  -8  -8   30.92    1.25
   2  -8  -8   36.21    1.18
   2  -8  -8   32.29    1.25
   2  -8  -8   38.73    1.16
   2   8  -7    0.21    0.07
   2   8  -7    0.30    0.11
   2   8  -7    0.17    0.06
   2   8  -7    0.08    0.07
   2   8  -7    0.19    0.06
   2   8  -7    0.23    0.06
  -2   8   7    0.02    0.23
  -2   8   7    0.40    0.09
  -2   8   7    0.12    0.06
  -2   8   7    0.17    0.05
  -2   8   7    0.29    0.09
  -2   8   7    0.13    0.08
  -2  -8   7    0.19    0.14
  -2  -8   7    0.20    0.21
  -2  -8   7    0.28    0.06
  -2  -8   7    0.67    0.15
  -2  -8   7    0.30    0.13
   2  -8  -7    0.15    0.06
   2  -8  -7    0.55    0.86
   2  -8  -7    0.28    0.07
   2  -8  -7    0.26    0.07
   2  -8  -7    0.48    0.18
   2  -8  -7    0.19    0.07
   2  -8  -7    0.26    0.08
   2  -8  -7    0.35    0.08
   2   8  -6   13.67    0.51
   2   8  -6   14.05    0.51
   2   8  -6   12.98    0.53
   2   8  -6   15.20    0.49
   2   8  -6   14.11    0.51
   2   8  -6   14.24    0.48
   2   8  -6   15.36    0.54
  -2   8   6   13.89    0.50
  -2   8   6   14.15    0.64
  -2   8   6   14.82    0.53
  -2   8   6   13.88    0.51
  -2   8   6   14.31    0.50
  -2   8   6   15.96    0.62
  -2   8   6   15.49    0.53
  -2  -8   6   14.69    0.69
  -2  -8   6   14.84    0.49
  -2  -8   6   16.27    0.60
  -2  -8   6   12.82    0.48
  -2  -8   6   15.14    0.49
  -2  -8   6   15.68    0.59
   2  -8  -6   15.31    1.26
   2  -8  -6   14.18    0.51
   2  -8  -6   13.00    0.58
   2  -8  -6   15.70    0.52
   2  -8  -6   15.92    0.60
   2  -8  -6   16.11    0.54
   2   8  -5   10.49    0.43
   2   8  -5   10.09    0.41
   2   8  -5   10.57    0.43
   2   8  -5   11.51    0.38
   2   8  -5   11.11    0.41
   2   8  -5   11.10    0.39
   2   8  -5   11.38    0.42
   2   8  -5   10.00    0.42
  -2   8   5   10.84    0.45
  -2   8   5   12.28    0.42
  -2   8   5   10.85    0.39
  -2   8   5   10.37    0.37
  -2   8   5   12.42    0.43
  -2   8   5   10.70    0.41
  -2  -8   5   11.11    0.48
  -2  -8   5   12.88    0.56
  -2  -8   5   10.72    0.38
  -2  -8   5   11.56    0.45
  -2  -8   5   11.27    0.40
  -2  -8   5   11.57    0.39
  -2  -8   5   10.96    0.47
   2  -8  -5   10.42    1.28
   2  -8  -5   11.56    0.40
   2  -8  -5   12.47    0.41
   2  -8  -5   10.47    0.50
   2  -8  -5   11.67    0.41
   2  -8  -5   11.34    0.42
   2   8  -4   59.86    1.98
   2   8  -4   60.96    1.99
   2   8  -4   61.22    1.96
   2   8  -4   60.73    1.95
   2   8  -4   61.02    1.96
  -2   8   4   61.64    1.93
  -2   8   4   57.32    1.97
  -2   8   4   58.22    1.96
  -2   8   4   58.49    1.94
  -2   8   4   66.38    2.01
  -2   8   4   55.77    1.99
  -2  -8   4   68.36    2.05
  -2  -8   4   60.92    1.96
  -2  -8   4   67.35    2.19
  -2  -8   4   62.52    2.06
  -2  -8   4   60.64    1.95
  -2  -8   4   63.88    2.10
   2  -8  -4   57.08    2.51
   2  -8  -4   59.66    1.99
   2  -8  -4   69.11    2.01
   2  -8  -4   63.93    1.98
   2  -8  -4   60.32    2.01
   2  -8  -4   68.00    2.06
   2   8  -3  166.39    5.45
   2   8  -3  166.16    5.49
   2   8  -3  170.61    5.44
   2   8  -3  158.76    5.37
   2   8  -3  171.16    5.46
   2   8  -3  182.54    5.44
  -2   8   3  171.80    5.39
  -2   8   3  195.25    5.54
  -2   8   3  171.91    5.44
  -2   8   3  159.48    5.41
  -2   8   3  163.36    5.44
  -2   8   3  184.44    5.48
  -2   8   3  168.01    5.40
  -2  -8   3  193.96    5.90
  -2  -8   3  175.25    5.40
  -2  -8   3  181.64    5.65
  -2  -8   3  181.52    5.81
  -2  -8   3  169.54    5.37
  -2  -8   3  189.69    5.60
   2  -8  -3  168.54    6.33
   2  -8  -3  186.83    5.58
   2  -8  -3  158.22    5.39
   2  -8  -3  194.48    5.54
   2  -8  -3  169.77    5.57
   2  -8  -3  175.50    5.44
   2  -8  -3  170.25    5.52
   2  -8  -3  166.29    5.77
   2  -8  -3  173.00    5.53
   2   8  -2    1.79    0.10
   2   8  -2    1.81    0.13
   2   8  -2    1.97    0.11
   2   8  -2    1.95    0.11
   2   8  -2    1.94    0.11
   2   8  -2    1.92    0.12
  -2   8   2    2.18    0.12
  -2   8   2    2.54    0.15
  -2   8   2    2.24    0.12
  -2   8   2    2.15    0.11
  -2   8   2    1.97    0.09
  -2   8   2    2.24    0.12
  -2   8   2    1.95    0.12
  -2  -8   2    2.52    0.24
  -2  -8   2    2.13    0.15
  -2  -8   2    2.52    0.11
  -2  -8   2    2.02    0.15
  -2  -8   2    2.22    0.10
  -2  -8   2    2.07    0.09
  -2  -8   2    2.36    0.15
   2  -8  -2    2.23    0.50
   2  -8  -2    2.02    0.13
   2  -8  -2    1.70    0.10
   2  -8  -2    2.13    0.12
   2  -8  -2    2.15    0.12
   2  -8  -2    1.94    0.11
   2  -8  -2    2.14    0.12
   2  -8  -2    1.89    0.12
   2   8  -1  154.19    4.88
   2   8  -1  148.13    4.89
   2   8  -1  156.77    4.82
   2   8  -1  153.93    4.83
   2   8  -1  150.83    4.83
  -2   8   1  157.64    4.91
  -2   8   1  148.06    4.84
  -2   8   1  157.89    4.85
  -2   8   1  149.38    4.84
  -2   8   1  150.89    4.84
  -2   8   1  153.34    4.83
  -2  -8   1  148.43    5.06
  -2  -8   1  161.12    4.81
  -2  -8   1  156.41    4.98
  -2  -8   1  158.25    4.79
   2  -8  -1  150.15    5.13
   2  -8  -1  144.74    4.81
   2  -8  -1  173.61    4.84
   2  -8  -1  163.83    4.87
   2  -8  -1  156.19    5.03
   2  -8  -1  161.03    4.95
   2   8   0   51.23    1.64
   2   8   0   45.72    1.55
   2   8   0   48.20    1.52
   2   8   0   45.78    1.53
   2   8   0   45.55    1.50
  -2   8   0   47.49    1.54
  -2   8   0   50.64    1.56
  -2   8   0   47.69    1.53
  -2   8   0   47.52    1.56
  -2   8   0   44.51    1.53
  -2   8   0   45.02    1.49
  -2   8   0   47.22    1.54
  -2  -8   0   45.51    1.52
  -2  -8   0   50.07    1.53
  -2  -8   0   47.86    1.51
  -2  -8   0   51.24    1.53
  -2  -8   0   44.54    1.56
   2  -8   0   43.54    1.73
   2  -8   0   43.83    1.50
   2  -8   0   52.98    1.54
   2  -8   0   50.25    1.58
   2  -8   0   46.83    1.56
   2  -8   0   50.31    1.54
   2   8   1   82.67    2.46
   2   8   1   70.68    2.41
   2   8   1   77.36    2.42
   2   8   1   78.36    2.43
   2   8   1   74.04    2.43
   2   8   1   81.85    2.45
   2   8   1   75.73    2.44
  -2   8  -1   77.23    2.46
  -2   8  -1   82.26    2.48
  -2   8  -1   71.83    2.46
  -2   8  -1   79.41    2.46
  -2   8  -1   74.31    2.43
  -2   8  -1   75.06    2.49
  -2   8  -1   81.43    2.43
  -2   8  -1   72.80    2.42
  -2  -8  -1   70.19    2.77
  -2  -8  -1   77.55    2.44
  -2  -8  -1   79.78    2.57
  -2  -8  -1   85.79    2.52
  -2  -8  -1   71.88    2.49
   2  -8   1   66.50    2.56
   2  -8   1   71.19    2.43
   2  -8   1   82.47    2.43
   2  -8   1   81.34    2.52
   2  -8   1   75.44    2.41
   2  -8   1   79.28    2.44
   2   8   2    3.42    0.18
   2   8   2    3.14    0.16
   2   8   2    2.97    0.15
   2   8   2    3.02    0.15
   2   8   2    3.06    0.13
   2   8   2    3.18    0.14
   2   8   2    3.35    0.16
  -2   8  -2    3.06    0.15
  -2   8  -2    2.85    0.16
  -2   8  -2    3.33    0.15
  -2   8  -2    2.84    0.14
  -2   8  -2    3.36    0.15
  -2   8  -2    2.96    0.14
  -2  -8  -2    3.86    0.51
  -2  -8  -2    3.56    0.16
  -2  -8  -2    3.42    0.14
  -2  -8  -2    3.36    0.15
  -2  -8  -2    3.42    0.15
   2  -8   2    3.15    0.23
   2  -8   2    3.22    0.15
   2  -8   2    3.25    0.16
   2  -8   2    3.12    0.14
   2  -8   2    3.62    0.22
   2  -8   2    3.21    0.15
   2   8   3   49.94    1.57
   2   8   3   42.81    1.46
   2   8   3   44.61    1.46
   2   8   3   43.88    1.46
   2   8   3   49.20    1.46
   2   8   3   43.27    1.46
  -2   8  -3   44.88    1.47
  -2   8  -3   45.71    1.48
  -2   8  -3   46.12    1.47
  -2   8  -3   42.13    1.45
  -2   8  -3   46.43    1.51
  -2   8  -3   43.60    1.50
  -2  -8  -3   53.47    2.27
  -2  -8  -3   49.39    1.52
  -2  -8  -3   49.91    1.48
  -2  -8  -3   48.49    1.52
  -2  -8  -3   47.83    1.50
   2  -8   3   42.67    1.53
   2  -8   3   47.56    1.49
   2  -8   3   46.80    1.51
   2  -8   3   44.17    1.48
   2  -8   3   46.32    1.54
   2   8   4    0.22    0.10
   2   8   4    0.45    0.08
   2   8   4    0.31    0.06
   2   8   4    0.15    0.04
   2   8   4    0.09    0.06
   2   8   4    0.18    0.06
  -2   8  -4    0.52    0.06
  -2   8  -4    0.32    0.07
  -2   8  -4    0.18    0.07
  -2   8  -4    0.36    0.06
  -2   8  -4    0.22    0.05
  -2   8  -4    0.29    0.06
  -2   8  -4    0.24    0.06
  -2  -8  -4   -0.10    0.54
  -2  -8  -4    0.12    0.05
  -2  -8  -4    0.26    0.07
  -2  -8  -4    0.24    0.06
   2  -8   4    0.17    0.09
   2  -8   4    0.20    0.14
   2  -8   4    0.34    0.06
   2  -8   4    0.26    0.08
   2  -8   4    0.29    0.05
   2  -8   4    0.39    0.13
   2   8   5   14.05    0.59
   2   8   5   12.70    0.48
   2   8   5   13.06    0.47
   2   8   5   12.33    0.45
   2   8   5   13.80    0.46
   2   8   5   15.21    0.49
  -2   8  -5   11.89    0.47
  -2   8  -5   12.60    0.49
  -2   8  -5   13.40    0.47
  -2   8  -5   13.19    0.46
  -2   8  -5   12.23    0.46
  -2   8  -5   13.43    0.46
  -2   8  -5   13.15    0.50
  -2   8  -5   12.92    0.48
  -2  -8  -5   15.10    1.30
  -2  -8  -5   14.52    0.46
  -2  -8  -5   12.86    0.55
  -2  -8  -5   13.84    0.48
  -2  -8  -5   14.03    0.50
   2  -8   5   14.48    0.61
   2  -8   5   13.45    0.52
   2  -8   5   13.29    0.48
   2  -8   5   14.64    0.52
   2   8   6   54.10    1.70
   2   8   6   48.66    1.64
   2   8   6   55.35    1.67
   2   8   6   57.18    1.73
  -2   8  -6   48.83    1.69
  -2   8  -6   50.01    1.71
  -2   8  -6   49.27    1.71
  -2   8  -6   54.31    1.73
  -2   8  -6   49.89    1.70
  -2   8  -6   54.04    1.70
  -2   8  -6   50.30    1.70
  -2   8  -6   51.63    1.71
  -2  -8  -6   51.26    1.66
  -2  -8  -6   55.30    2.90
  -2  -8  -6   55.40    1.74
  -2  -8  -6   47.51    1.81
  -2  -8  -6   55.39    1.72
  -2  -8  -6   53.23    1.71
   2  -8   6   52.56    2.06
   2  -8   6   54.08    1.74
   2  -8   6   52.76    1.68
   2  -8   6   55.33    1.77
   2   8   7  169.56    5.62
   2   8   7  180.44    5.44
   2   8   7  161.65    5.30
   2   8   7  180.25    5.39
   2   8   7  168.31    5.44
  -2   8  -7  168.72    6.30
  -2   8  -7  168.53    5.60
  -2   8  -7  172.13    5.43
  -2   8  -7  172.59    5.62
  -2   8  -7  166.34    5.39
  -2   8  -7  172.86    5.38
  -2   8  -7  166.36    5.41
  -2   8  -7  164.77    5.36
  -2  -8  -7  167.65    5.32
  -2  -8  -7  176.32    8.37
  -2  -8  -7  189.51    5.39
  -2  -8  -7  172.58    5.58
  -2  -8  -7  181.58    5.44
  -2  -8  -7  168.59    5.55
   2  -8   7  178.18    5.43
   2  -8   7  168.86    5.33
   2  -8   7  168.28    5.46
   2   8   8    2.46    0.33
   2   8   8    2.58    0.16
   2   8   8    2.11    0.13
   2   8   8    2.73    0.16
   2   8   8    2.39    0.14
  -2   8  -8    1.75    0.14
  -2   8  -8    2.12    0.16
  -2   8  -8    2.25    0.13
  -2   8  -8    2.45    0.14
  -2   8  -8    2.04    0.14
  -2   8  -8    2.36    0.14
  -2   8  -8    2.40    0.16
  -2   8  -8    2.36    0.12
  -2  -8  -8    2.21    0.12
  -2  -8  -8    2.43    1.23
  -2  -8  -8    1.99    0.12
  -2  -8  -8    2.77    0.28
  -2  -8  -8    2.15    0.16
  -2  -8  -8    2.59    0.15
   2  -8   8    2.14    0.17
   2  -8   8    2.80    0.38
   2  -8   8    2.36    0.14
   2  -8   8    2.32    0.22
   2  -8   8    2.63    0.14
   2  -8   8    2.11    0.19
   2   8   9  130.24    4.09
   2   8   9  120.07    3.98
  -2   8  -9  120.23    4.36
  -2   8  -9  125.33    3.97
  -2   8  -9  127.80    4.10
  -2  -8  -9  129.28    5.83
  -2  -8  -9  128.94    4.02
  -2  -8  -9  130.11    4.24
  -2  -8  -9  127.83    4.17
   2  -8   9  125.43    4.25
   2  -8   9  129.01    3.99
   2   8  10    1.04    0.13
   2   8  10    0.52    0.08
  -2   8 -10    0.85    0.16
  -2   8 -10    0.80    0.10
  -2   8 -10    0.67    0.12
  -2  -8 -10    0.50    0.71
  -2  -8 -10    0.72    0.08
  -2  -8 -10    0.55    0.13
  -2  -8 -10    0.73    0.26
  -2  -8 -10    0.55    0.14
  -2  -8 -10    0.70    0.11
   2  -8  10    0.93    0.16
   2  -8  10   -0.17    0.23
   2  -8  10    0.73    0.10
   2   8  11    1.43    0.12
  -2   8 -11    1.74    0.19
  -2   8 -11    1.26    0.13
  -2   8 -11    1.54    0.15
  -2  -8 -11    2.33    0.89
  -2  -8 -11    1.13    0.28
  -2  -8 -11    1.50    0.14
   2  -8  11    1.06    0.19
   2  -8  11    1.49    0.12
   2   8  12    0.85    0.11
  -2   8 -12    1.06    0.20
  -2   8 -12    0.54    0.12
  -2   8 -12    1.34    0.15
  -2  -8 -12    1.27    0.80
  -2  -8 -12    0.49    0.12
   2  -8  12    1.05    0.20
   2  -8  12    1.11    0.12
   2   8  13   27.24    0.92
  -2   8 -13   26.17    1.08
  -2   8 -13   26.64    0.93
  -2  -8 -13   26.46    2.03
  -2  -8 -13   27.43    0.98
   2  -8  13   23.83    1.10
   2  -8  13   27.44    0.93
   2   8  14   37.68    1.18
  -2   8 -14   34.99    1.42
  -2   8 -14   33.96    1.23
  -2  -8 -14   30.94    1.95
  -2  -8 -14   37.33    1.28
   2  -8  14   35.23    1.38
   2  -8  14   35.64    1.23
   2   8  15    8.63    0.37
  -2   8 -15    8.92    0.48
  -2   8 -15    9.33    0.45
  -2  -8 -15   10.99    0.91
  -2  -8 -15    8.05    0.43
   2  -8  15    9.79    0.51
   2  -8  15    9.91    0.40
   2   8  16   13.21    0.51
  -2   8 -16   13.35    0.62
  -2   8 -16   11.54    0.55
  -2  -8 -16   10.02    1.01
  -2  -8 -16   13.40    0.54
   2  -8  16   11.30    0.61
   2  -8  16   12.10    0.56
   2   8  17   70.30    2.22
  -2   8 -17   76.37    2.42
  -2   8 -17   67.68    2.37
  -2  -8 -17   70.61    3.63
  -2  -8 -17   70.32    2.40
   2  -8  17   60.96    2.73
   2   8  18   12.48    0.46
  -2   8 -18   11.15    0.49
  -2   8 -18   11.84    0.67
  -2  -8 -18   10.31    0.89
  -2  -8 -18    9.83    0.48
   2  -8  18   10.56    0.65
  -2   8 -19   20.22    0.80
  -2   8 -19   17.45    0.66
  -2  -8 -19   21.38    1.32
  -2  -8 -19   17.13    0.70
   2  -8  19   15.79    1.03
   2   8  20   19.75    0.75
  -2   8 -20   19.33    0.77
  -2  -8 -20   21.15    1.01
   2  -8  20   16.46    0.74
   2   8  21   32.74    1.14
   2  -8  21   33.28    1.26
   2  10 -20    8.99    0.34
  -2  10  20    9.66    0.42
  -2  10  20    9.05    0.36
  -2 -10  20    7.68    0.47
  -2 -10  20    8.40    0.35
   2 -10 -20    9.36    0.66
   2  10 -19    3.94    0.21
  -2  10  19    4.56    0.26
  -2  10  19    3.54    0.19
  -2 -10  19    3.60    0.32
  -2 -10  19    3.55    0.19
   2 -10 -19    5.58    0.56
   2  10 -18   80.12    3.11
  -2  10  18   87.74    3.04
  -2  10  18   83.16    3.03
  -2 -10  18   84.76    2.96
  -2 -10  18   83.13    2.99
   2 -10 -18   98.25    4.23
   2  10 -17   12.64    0.61
   2  10 -17   11.05    0.50
  -2  10  17   10.29    0.68
  -2  10  17   11.16    0.45
  -2 -10  17   10.17    0.57
  -2 -10  17   11.87    0.48
   2 -10 -17   12.44    1.10
   2  10 -16   14.29    0.63
   2  10 -16   13.14    0.56
   2  10 -16   14.08    0.59
  -2  10  16   15.36    0.73
  -2  10  16   13.79    0.53
  -2 -10  16   14.06    0.72
  -2 -10  16   14.31    0.56
   2 -10 -16   16.69    1.01
   2 -10 -16   14.99    0.59
   2  10 -15   75.82    2.70
   2  10 -15   77.86    2.52
   2  10 -15   70.02    2.49
  -2  10  15   76.11    2.42
  -2 -10  15   77.64    2.89
  -2 -10  15   75.88    2.44
   2 -10 -15   68.68    3.61
   2 -10 -15   75.27    2.69
   2 -10 -15   76.33    2.48
   2  10 -14    3.80    0.29
   2  10 -14    3.80    0.27
   2  10 -14    4.29    0.29
  -2  10  14    4.19    0.37
  -2  10  14    4.70    0.24
  -2 -10  14    3.81    0.38
  -2 -10  14    4.48    0.25
   2 -10 -14    2.82    1.06
   2 -10 -14    3.49    0.51
   2 -10 -14    3.74    0.33
   2  10 -13    9.42    0.43
   2  10 -13    7.64    0.39
   2  10 -13    8.18    0.42
  -2  10  13    8.12    0.45
  -2  10  13    7.44    0.34
  -2 -10  13    7.39    0.50
  -2 -10  13    9.36    0.40
   2 -10 -13    6.22    1.29
   2 -10 -13    9.60    0.77
   2 -10 -13    7.16    0.38
   2  10 -12   34.50    1.23
   2  10 -12   35.69    1.18
   2  10 -12   34.65    1.25
  -2  10  12   32.75    1.17
  -2 -10  12   33.87    1.63
  -2 -10  12   34.41    1.19
   2 -10 -12   28.47    2.01
   2 -10 -12   31.98    1.41
   2 -10 -12   34.19    1.34
   2  10 -11   51.05    1.83
   2  10 -11   52.11    1.70
   2  10 -11   51.39    1.71
  -2  10  11   50.39    1.67
  -2 -10  11   52.04    2.07
  -2 -10  11   52.07    1.70
   2 -10 -11   38.76    2.83
   2 -10 -11   47.50    2.10
   2 -10 -11   51.14    1.82
   2  10 -10    2.54    0.19
   2  10 -10    2.67    0.19
   2  10 -10    2.84    0.21
  -2  10  10    2.92    0.17
  -2  10  10    2.80    0.18
  -2 -10  10    2.42    0.26
  -2 -10  10    2.79    0.17
   2 -10 -10    2.14    1.33
   2 -10 -10    2.69    0.40
   2 -10 -10    3.23    0.25
   2  10  -9   32.09    1.19
   2  10  -9   32.54    1.12
   2  10  -9   30.18    1.09
   2  10  -9   30.17    1.09
  -2  10   9   32.39    1.09
  -2  10   9   31.01    1.03
  -2  10   9   32.63    1.07
  -2 -10   9   32.44    1.28
  -2 -10   9   32.61    1.07
   2 -10  -9   31.95    2.05
   2 -10  -9   30.92    1.12
   2 -10  -9   29.78    1.29
   2 -10  -9   32.28    1.09
   2  10  -8    9.60    0.44
   2  10  -8    9.67    0.40
   2  10  -8   10.24    0.45
   2  10  -8    9.21    0.38
  -2  10   8   10.02    0.36
  -2  10   8    9.84    0.39
  -2 -10   8    9.46    0.49
  -2 -10   8    9.75    0.37
   2 -10  -8    5.88    1.71
   2 -10  -8   10.36    0.38
   2 -10  -8   10.09    0.54
   2 -10  -8   10.02    0.42
   2  10  -7  106.43    3.54
   2  10  -7  114.58    3.61
   2  10  -7  103.07    3.54
   2  10  -7  111.89    3.79
   2  10  -7  109.31    3.53
  -2  10   7  112.68    3.55
  -2  10   7  109.54    3.48
  -2  10   7  111.53    3.56
  -2  10   7  120.49    3.57
  -2  10   7  108.89    3.53
  -2 -10   7  122.41    3.71
  -2 -10   7  112.91    3.56
  -2 -10   7  110.48    3.55
  -2 -10   7  126.73    4.22
   2 -10  -7   98.65    5.26
   2 -10  -7  113.65    3.52
   2 -10  -7  104.86    3.62
   2 -10  -7  105.39    3.71
   2  10  -6    5.62    0.25
   2  10  -6    6.19    0.25
   2  10  -6    5.89    0.26
   2  10  -6    5.48    0.28
   2  10  -6    5.19    0.26
  -2  10   6    6.01    0.28
  -2  10   6    6.31    0.26
  -2  10   6    5.92    0.23
  -2  10   6    6.64    0.27
  -2  10   6    5.83    0.26
  -2 -10   6    5.00    0.33
  -2 -10   6    6.30    0.45
  -2 -10   6    5.31    0.25
  -2 -10   6    5.85    0.25
  -2 -10   6    4.72    0.31
   2 -10  -6    6.30    1.62
   2 -10  -6    5.81    0.23
   2 -10  -6    6.51    0.27
   2 -10  -6    5.59    0.36
   2 -10  -6    6.45    0.30
   2 -10  -6    5.76    0.28
   2 -10  -6    6.42    0.28
   2  10  -5  143.82    4.95
   2  10  -5  141.33    4.89
   2  10  -5  157.77    4.88
   2  10  -5  146.48    4.85
   2  10  -5  151.82    4.98
   2  10  -5  156.48    4.90
   2  10  -5  143.50    4.87
  -2  10   5  155.43    4.96
  -2  10   5  173.75    5.24
  -2  10   5  147.40    4.84
  -2  10   5  156.19    4.92
  -2  10   5  161.40    4.92
  -2  10   5  155.64    5.05
  -2 -10   5  160.84    5.35
  -2 -10   5  155.32    4.86
  -2 -10   5  164.05    5.15
  -2 -10   5  154.02    4.88
  -2 -10   5  156.03    5.24
   2 -10  -5  129.19    5.82
   2 -10  -5  161.08    5.01
   2 -10  -5  151.91    4.88
   2 -10  -5  173.69    5.13
   2 -10  -5  158.62    5.03
   2 -10  -5  160.79    5.25
   2 -10  -5  163.40    4.92
   2  10  -4    0.25    0.07
   2  10  -4    0.83    0.08
   2  10  -4    0.62    0.14
   2  10  -4    0.59    0.07
   2  10  -4    0.85    0.12
   2  10  -4    0.60    0.08
   2  10  -4    0.61    0.09
   2  10  -4    0.45    0.09
  -2  10   4    0.68    0.08
  -2  10   4    0.26    0.10
  -2  10   4    0.60    0.11
  -2  10   4    0.48    0.08
  -2  10   4    0.69    0.08
  -2  10   4    0.59    0.08
  -2  10   4    0.58    0.10
  -2 -10   4    0.83    0.35
  -2 -10   4    0.42    0.17
  -2 -10   4    0.55    0.14
  -2 -10   4    0.65    0.07
  -2 -10   4    0.28    0.19
   2 -10  -4    0.80    0.65
   2 -10  -4    0.25    0.08
   2 -10  -4    0.37    0.06
   2 -10  -4    0.53    0.09
   2 -10  -4    0.54    0.14
   2 -10  -4    0.57    0.09
   2 -10  -4    0.78    0.12
   2 -10  -4    0.44    0.09
   2  10  -3  124.05    3.89
   2  10  -3  112.22    3.92
   2  10  -3  126.74    3.89
   2  10  -3  117.09    3.82
   2  10  -3  125.83    3.95
   2  10  -3  125.00    4.05
   2  10  -3  115.08    3.89
  -2  10   3  124.54    3.87
  -2  10   3  131.13    3.89
  -2  10   3  109.62    3.89
  -2  10   3  118.45    3.87
  -2  10   3  123.22    3.93
  -2  10   3  134.24    4.10
  -2  10   3  120.89    3.89
  -2 -10   3  109.22    4.01
  -2 -10   3  126.76    3.93
  -2 -10   3  135.32    3.93
  -2 -10   3  122.31    3.95
  -2 -10   3  127.35    4.07
   2 -10  -3  119.04    3.85
   2 -10  -3  136.28    3.99
   2 -10  -3  117.56    3.98
   2 -10  -3  129.49    3.90
   2 -10  -3  120.73    4.07
   2 -10  -3  132.52    4.02
   2  10  -2   26.95    0.90
   2  10  -2   25.30    0.87
   2  10  -2   26.79    0.86
   2  10  -2   24.01    0.85
   2  10  -2   26.58    0.90
   2  10  -2   25.94    0.89
   2  10  -2   25.48    0.85
  -2  10   2   26.81    0.85
  -2  10   2   28.80    0.94
  -2  10   2   23.97    0.87
  -2  10   2   24.86    0.87
  -2  10   2   25.27    0.85
  -2  10   2   24.90    0.85
  -2 -10   2   21.62    1.04
  -2 -10   2   24.16    0.85
  -2 -10   2   26.42    0.86
  -2 -10   2   26.84    0.89
  -2 -10   2   24.30    0.87
  -2 -10   2   27.10    0.91
   2 -10  -2   22.15    1.27
   2 -10  -2   24.03    0.84
   2 -10  -2   28.28    0.96
   2 -10  -2   22.85    0.92
   2 -10  -2   28.55    0.92
   2  10  -1    2.44    0.14
   2  10  -1    3.09    0.14
   2  10  -1    2.17    0.13
   2  10  -1    2.29    0.15
   2  10  -1    2.30    0.11
   2  10  -1    2.77    0.14
   2  10  -1    2.65    0.16
  -2  10   1    2.28    0.13
  -2  10   1    2.77    0.14
  -2  10   1    2.72    0.15
  -2  10   1    2.42    0.13
  -2  10   1    2.57    0.16
  -2 -10   1    2.14    0.36
  -2 -10   1    3.04    0.20
  -2 -10   1    2.42    0.14
  -2 -10   1    2.98    0.13
  -2 -10   1    2.83    0.18
  -2 -10   1    2.66    0.14
   2 -10  -1    2.26    0.51
   2 -10  -1    2.43    0.13
   2 -10  -1    2.60    0.15
   2 -10  -1    2.42    0.15
   2  10   0   33.12    1.02
   2  10   0   29.66    1.01
   2  10   0   32.62    1.04
   2  10   0   30.06    0.99
   2  10   0   28.89    0.97
   2  10   0   27.75    0.99
  -2  10   0   29.77    1.03
  -2  10   0   31.10    0.98
  -2  10   0   27.23    1.00
  -2  10   0   31.18    1.00
  -2  10   0   28.12    1.02
  -2  10   0   28.96    0.99
  -2 -10   0   25.80    1.36
  -2 -10   0   29.61    0.98
  -2 -10   0   32.10    1.02
  -2 -10   0   31.90    1.07
  -2 -10   0   31.50    1.01
   2 -10   0   27.98    0.99
   2 -10   0   33.39    1.08
   2 -10   0   31.62    1.01
   2 -10   0   28.75    0.98
   2 -10   0   29.92    1.09
   2  10   1    0.17    0.07
   2  10   1    0.36    0.09
   2  10   1    0.41    0.07
   2  10   1    0.17    0.08
   2  10   1    0.15    0.04
   2  10   1    0.33    0.05
   2  10   1    0.10    0.06
  -2  10  -1    0.50    0.07
  -2  10  -1    0.24    0.06
  -2  10  -1    0.35    0.09
  -2  10  -1    0.33    0.07
  -2  10  -1    0.32    0.07
  -2  10  -1    0.23    0.07
  -2  10  -1    0.28    0.08
  -2 -10  -1   -0.24    0.62
  -2 -10  -1    0.25    0.06
  -2 -10  -1    0.13    0.06
  -2 -10  -1    0.52    0.11
  -2 -10  -1    0.26    0.07
   2 -10   1    0.02    0.29
   2 -10   1    0.13    0.11
   2 -10   1    0.21    0.06
   2 -10   1    0.29    0.06
   2 -10   1    0.27    0.09
   2 -10   1    0.54    0.07
   2 -10   1    0.13    0.08
   2  10   2    6.78    0.29
   2  10   2    5.69    0.28
   2  10   2    6.50    0.28
   2  10   2    5.97    0.26
   2  10   2    6.16    0.23
   2  10   2    6.55    0.26
   2  10   2    5.90    0.26
  -2  10  -2    6.55    0.25
  -2  10  -2    5.30    0.28
  -2  10  -2    6.65    0.27
  -2  10  -2    5.86    0.25
  -2  10  -2    6.58    0.26
  -2  10  -2    6.32    0.26
  -2 -10  -2    5.66    0.77
  -2 -10  -2    6.58    0.25
  -2 -10  -2    6.65    0.26
  -2 -10  -2    6.96    0.28
  -2 -10  -2    6.80    0.27
   2 -10   2    6.66    0.48
   2 -10   2    6.48    0.28
   2 -10   2    7.64    0.31
   2 -10   2    6.03    0.23
   2 -10   2    6.71    0.29
   2  10   3   87.04    2.77
   2  10   3   80.15    2.68
   2  10   3   93.66    2.77
   2  10   3   76.66    2.69
  -2  10  -3   82.37    2.67
  -2  10  -3   86.14    2.67
  -2  10  -3   81.55    2.69
  -2  10  -3   85.26    2.70
  -2  10  -3   78.16    2.67
  -2  10  -3   91.23    2.77
  -2  10  -3   79.94    2.73
  -2 -10  -3   71.70    3.45
  -2 -10  -3   91.90    2.81
  -2 -10  -3   78.48    2.67
  -2 -10  -3   89.49    2.66
  -2 -10  -3   88.57    2.75
  -2 -10  -3   94.33    2.80
   2 -10   3   94.24    2.78
   2 -10   3   81.88    2.66
   2 -10   3   89.10    2.76
   2  10   4   35.95    1.22
   2  10   4   34.68    1.21
   2  10   4   33.62    1.15
   2  10   4   33.36    1.13
   2  10   4   38.60    1.19
   2  10   4   32.14    1.17
  -2  10  -4   34.71    1.23
  -2  10  -4   32.94    1.17
  -2  10  -4   34.10    1.17
  -2  10  -4   33.65    1.14
  -2  10  -4   39.08    1.16
  -2  10  -4   36.54    1.15
  -2  10  -4   32.81    1.20
  -2 -10  -4   37.40    1.91
  -2 -10  -4   36.21    1.17
  -2 -10  -4   34.94    1.14
  -2 -10  -4   37.74    1.15
  -2 -10  -4   36.71    1.26
  -2 -10  -4   36.83    1.18
  -2 -10  -4   36.02    1.18
   2 -10   4   39.77    1.24
   2 -10   4   33.14    1.14
   2 -10   4   34.74    1.23
   2  10   5   78.60    2.49
   2  10   5   69.46    2.24
   2  10   5   68.12    2.25
   2  10   5   75.19    2.31
   2  10   5   67.43    2.31
  -2  10  -5   71.27    2.41
  -2  10  -5   64.40    2.28
  -2  10  -5   73.78    2.33
  -2  10  -5   64.31    2.25
  -2  10  -5   73.87    2.28
  -2  10  -5   74.57    2.31
  -2  10  -5   69.25    2.33
  -2 -10  -5   72.80    3.55
  -2 -10  -5   75.17    2.37
  -2 -10  -5   69.87    2.26
  -2 -10  -5   78.20    2.26
  -2 -10  -5   67.99    2.33
  -2 -10  -5   77.86    2.33
  -2 -10  -5   66.65    2.34
   2 -10   5   71.36    2.59
   2 -10   5   70.94    2.44
   2 -10   5   71.85    2.27
   2 -10   5   72.60    2.65
   2  10   6    5.68    0.28
   2  10   6    6.15    0.25
   2  10   6    6.78    0.28
   2  10   6    6.34    0.28
  -2  10  -6    5.70    0.28
  -2  10  -6    6.36    0.26
  -2  10  -6    6.45    0.26
  -2  10  -6    7.20    0.29
  -2  10  -6    6.47    0.27
  -2  10  -6    5.75    0.26
  -2 -10  -6    6.49    1.23
  -2 -10  -6    6.50    0.27
  -2 -10  -6    6.85    0.31
  -2 -10  -6    4.90    0.34
  -2 -10  -6    6.62    0.29
  -2 -10  -6    6.53    0.29
   2 -10   6    6.28    0.34
   2 -10   6    6.36    0.29
   2 -10   6    6.22    0.26
   2 -10   6    6.64    0.33
   2  10   7   31.49    1.07
   2  10   7   29.94    1.04
  -2  10  -7   31.27    1.11
  -2  10  -7   31.16    1.06
  -2  10  -7   31.87    1.07
  -2  10  -7   31.33    1.06
  -2  10  -7   32.04    1.08
  -2 -10  -7   27.69    2.58
  -2 -10  -7   33.82    1.03
  -2 -10  -7   29.01    1.18
  -2 -10  -7   30.52    1.18
   2 -10   7   34.01    1.21
   2 -10   7   31.90    1.05
   2  10   8   94.11    3.18
   2  10   8  104.10    3.34
  -2  10  -8   98.62    3.44
  -2  10  -8  102.02    3.27
  -2  10  -8  100.47    3.25
  -2  10  -8   98.47    3.20
  -2  10  -8  104.73    3.17
  -2 -10  -8  101.70    5.47
  -2 -10  -8  103.10    3.12
  -2 -10  -8   99.30    3.51
  -2 -10  -8   99.00    3.38
   2 -10   8   96.08    3.31
   2 -10   8  101.62    3.41
   2 -10   8  100.00    3.19
   2  10   9   41.07    1.35
  -2  10  -9   39.49    1.47
  -2  10  -9   43.33    1.38
  -2  10  -9   41.15    1.37
  -2 -10  -9   40.48    2.38
  -2 -10  -9   39.95    1.33
  -2 -10  -9   37.00    1.55
  -2 -10  -9   40.69    1.38
   2 -10   9   39.94    1.55
   2 -10   9   41.15    1.34
   2  10  10    3.03    0.24
   2  10  10    3.44    0.17
  -2  10 -10    2.92    0.20
  -2  10 -10    3.79    0.25
  -2  10 -10    3.36    0.21
  -2 -10 -10    3.73    1.04
  -2 -10 -10    3.64    0.18
  -2 -10 -10    2.48    0.39
  -2 -10 -10    2.75    0.21
   2 -10  10    3.46    0.33
   2 -10  10    3.57    0.19
   2  10  11    6.49    0.28
  -2  10 -11    6.92    0.36
  -2  10 -11    5.81    0.31
  -2  10 -11    7.28    0.36
  -2 -10 -11    4.98    1.11
  -2 -10 -11    6.14    0.34
   2 -10  11    4.66    0.44
   2 -10  11    6.78    0.32
   2  10  12    1.38    0.12
  -2  10 -12    2.22    0.23
  -2  10 -12    1.28    0.15
  -2  10 -12    1.62    0.16
  -2 -10 -12    1.66    0.91
  -2 -10 -12    1.58    0.17
   2 -10  12    1.20    0.29
   2 -10  12    1.86    0.15
   2  10  13    3.75    0.21
  -2  10 -13    5.14    0.31
  -2  10 -13    4.19    0.25
  -2 -10 -13    5.15    0.90
  -2 -10 -13    3.87    0.25
   2 -10  13    2.36    0.38
   2 -10  13    3.91    0.23
   2  10  14    5.56    0.26
  -2  10 -14    5.39    0.35
  -2  10 -14    5.82    0.32
  -2 -10 -14    4.63    0.87
  -2 -10 -14    5.79    0.34
   2 -10  14    4.94    0.47
   2 -10  14    5.42    0.28
   2  10  15   13.47    0.50
  -2  10 -15   12.34    0.63
  -2  10 -15   12.96    0.54
  -2 -10 -15   15.40    1.00
  -2 -10 -15   12.36    0.58
   2 -10  15   13.39    0.75
   2 -10  15   11.95    0.49
   2  10  16    0.33    0.10
  -2  10 -16   -0.11    0.12
  -2  10 -16    0.52    0.13
  -2 -10 -16    0.25    0.49
  -2 -10 -16   -0.04    0.13
   2 -10  16   -0.01    0.18
   2 -10  16    0.16    0.11
   2  10  17    1.33    0.12
  -2  10 -17    1.42    0.17
  -2  10 -17    1.26    0.14
  -2 -10 -17    1.27    0.59
  -2 -10 -17    1.49    0.19
   2 -10  17    1.18    0.20
   2 -10  17    1.40    0.15
   2  10  18    5.74    0.25
  -2  10 -18    5.95    0.31
  -2 -10 -18    8.06    0.81
  -2 -10 -18    5.67    0.30
   2 -10  18    5.91    0.39
   2 -10  18    5.59    0.29
   2  10  19   19.15    0.69
  -2  10 -19   18.30    0.69
  -2 -10 -19   23.66    1.40
   2 -10  19   18.17    0.79
   2 -10  19   17.83    0.71
   2  10  20    0.09    0.06
  -2  10 -20    0.12    0.06
  -2 -10 -20    0.12    0.19
   2 -10  20   -0.19    0.18
   2  12 -19   12.93    0.49
  -2  12  19   14.70    0.60
  -2 -12  19   13.38    0.49
   2 -12 -19   14.28    0.98
   2  12 -18   10.16    0.40
   2  12 -18    9.79    0.43
  -2  12  18   10.44    0.46
  -2  12  18   11.55    0.45
  -2 -12  18   11.29    0.65
  -2 -12  18   10.38    0.41
   2 -12 -18   12.25    1.04
   2  12 -17   21.20    0.77
  -2  12  17   21.42    1.14
  -2  12  17   21.91    0.75
  -2 -12  17   26.70    1.54
  -2 -12  17   20.50    0.78
   2 -12 -17   24.26    1.44
   2  12 -16    0.34    0.09
   2  12 -16    0.28    0.17
  -2  12  16    0.43    0.17
  -2  12  16    0.51    0.09
  -2 -12  16    0.91    0.30
  -2 -12  16    0.34    0.15
   2 -12 -16   -0.04    0.46
   2  12 -15    4.06    0.23
   2  12 -15    4.10    0.27
  -2  12  15    4.66    0.33
  -2  12  15    3.97    0.20
  -2 -12  15    3.83    0.46
  -2 -12  15    3.68    0.24
   2 -12 -15    5.93    0.81
   2 -12 -15    3.62    0.34
   2 -12 -15    3.95    0.28
   2  12 -14    0.25    0.13
   2  12 -14    0.11    0.13
  -2  12  14    0.05    0.12
  -2  12  14   -0.02    0.11
  -2  12  14   -0.03    0.12
  -2 -12  14    0.11    0.32
  -2 -12  14    0.01    0.10
   2 -12 -14    0.37    0.69
   2 -12 -14   -0.51    0.37
   2 -12 -14    0.15    0.22
   2  12 -13   86.21    2.86
   2  12 -13   79.62    2.75
  -2  12  13   80.63    2.61
  -2 -12  13   87.05    3.31
  -2 -12  13   81.85    2.68
   2 -12 -13   83.51    3.78
   2 -12 -13   78.38    3.00
   2 -12 -13   80.25    2.67
   2  12 -12    3.40    0.22
   2  12 -12    2.47    0.22
  -2  12  12    3.43    0.28
  -2  12  12    2.54    0.19
  -2  12  12    2.78    0.19
  -2 -12  12    3.23    0.54
  -2 -12  12    2.91    0.19
   2 -12 -12    2.44    1.63
   2 -12 -12    2.14    0.40
   2 -12 -12    2.21    0.23
   2  12 -11  117.22    3.83
   2  12 -11  125.74    3.86
  -2  12  11  120.43    3.82
  -2 -12  11  127.96    4.50
  -2 -12  11  119.73    3.77
   2 -12 -11   99.90    5.66
   2 -12 -11  114.40    4.28
   2 -12 -11  120.23    3.91
   2  12 -10   17.33    0.66
   2  12 -10   16.97    0.68
  -2  12  10   17.60    0.70
  -2  12  10   17.69    0.66
  -2  12  10   16.45    0.65
  -2 -12  10   18.72    0.99
  -2 -12  10   17.71    0.63
   2 -12 -10    8.80    1.89
   2 -12 -10   16.50    0.81
   2 -12 -10   17.81    0.74
   2  12  -9   68.11    2.24
   2  12  -9   61.35    2.25
  -2  12   9   71.47    2.30
  -2  12   9   67.58    2.23
  -2 -12   9   70.72    2.77
  -2 -12   9   74.17    2.45
   2 -12  -9   61.26    3.22
   2 -12  -9   68.51    2.28
   2 -12  -9   64.02    2.38
   2 -12  -9   70.58    2.34
   2  12  -8    0.32    0.11
   2  12  -8    0.73    0.19
   2  12  -8    0.42    0.12
  -2  12   8    0.55    0.12
  -2  12   8    0.27    0.13
  -2  12   8    0.38    0.10
  -2  12   8    0.43    0.09
  -2  12   8    0.19    0.11
  -2 -12   8    0.14    0.26
  -2 -12   8    0.21    0.13
   2 -12  -8    0.41    1.23
   2 -12  -8    0.82    0.14
   2 -12  -8    0.24    0.26
   2 -12  -8    0.46    0.16
   2  12  -7  175.10    5.48
   2  12  -7  167.85    5.56
   2  12  -7  171.83    5.56
   2  12  -7  189.54    5.70
   2  12  -7  174.92    5.60
  -2  12   7  177.41    5.45
  -2  12   7  178.91    5.55
  -2 -12   7  187.58    6.07
  -2 -12   7  181.08    5.62
   2 -12  -7  150.25    7.38
   2 -12  -7  180.68    5.55
   2 -12  -7  163.11    5.66
   2 -12  -7  167.81    5.68
   2  12  -6   22.81    0.78
   2  12  -6   22.44    0.83
   2  12  -6   22.94    0.79
   2  12  -6   21.94    0.83
   2  12  -6   23.96    0.82
  -2  12   6   23.03    0.83
  -2  12   6   22.58    0.76
  -2  12   6   23.19    0.79
  -2 -12   6   23.36    1.06
  -2 -12   6   22.99    0.82
   2 -12  -6   16.48    1.85
   2 -12  -6   22.49    0.80
   2 -12  -6   21.11    0.93
   2  12  -5   46.64    1.42
   2  12  -5   43.12    1.50
   2  12  -5   41.00    1.42
   2  12  -5   42.34    1.48
   2  12  -5   43.68    1.45
  -2  12   5   43.93    1.45
  -2  12   5   42.59    1.40
  -2  12   5   45.18    1.44
  -2 -12   5   46.61    1.71
  -2 -12   5   44.13    1.47
   2 -12  -5   32.21    2.81
   2 -12  -5   43.85    1.42
   2 -12  -5   40.13    1.61
   2  12  -4    0.17    0.08
   2  12  -4    0.08    0.15
   2  12  -4    0.13    0.09
   2  12  -4    0.13    0.09
  -2  12   4    0.36    0.11
  -2  12   4    0.03    0.11
  -2  12   4   -0.02    0.10
  -2  12   4    0.18    0.13
  -2 -12   4    0.00    0.30
  -2 -12   4   -0.07    0.09
   2 -12  -4   -0.13    0.88
   2 -12  -4    0.14    0.07
   2 -12  -4    0.16    0.27
   2  12  -3   91.95    3.11
   2  12  -3   99.66    3.08
   2  12  -3  100.11    3.13
  -2  12   3   88.59    3.13
  -2  12   3  102.43    3.09
  -2  12   3  103.38    3.19
  -2 -12   3   96.11    3.62
   2 -12  -3   94.02    4.01
   2 -12  -3  102.39    3.19
   2 -12  -3  100.35    3.20
   2  12  -2   71.91    2.36
   2  12  -2   73.16    2.34
   2  12  -2   73.53    2.33
  -2  12   2   71.43    2.35
  -2  12   2   73.85    2.30
  -2  12   2   71.86    2.35
  -2 -12   2   77.06    2.76
  -2 -12   2   72.90    2.35
   2 -12  -2   65.22    3.07
   2 -12  -2   72.25    2.31
   2 -12  -2   75.26    2.52
   2  12  -1  159.97    5.25
   2  12  -1  173.44    5.25
   2  12  -1  168.21    5.23
  -2  12   1  162.36    5.25
  -2  12   1  166.52    5.22
  -2  12   1  169.21    5.26
  -2 -12   1  168.77    5.33
   2 -12  -1  166.13    5.27
   2  12   0    0.46    0.16
   2  12   0    0.39    0.10
   2  12   0    0.33    0.09
  -2  12   0    0.24    0.08
  -2  12   0    0.89    0.16
  -2  12   0    0.28    0.11
  -2  12   0    0.47    0.09
  -2 -12   0    0.38    0.10
   2 -12   0    0.97    0.59
   2 -12   0    0.66    0.11
   2  12   1   71.37    2.36
   2  12   1   72.43    2.29
   2  12   1   69.36    2.30
  -2  12  -1   75.94    2.41
  -2  12  -1   71.45    2.31
  -2  12  -1   69.68    2.29
  -2  12  -1   70.78    2.29
  -2 -12  -1   72.93    2.28
   2 -12   1   67.43    2.78
   2  12   2   51.93    1.72
   2  12   2   51.57    1.69
   2  12   2   51.77    1.69
  -2  12  -2   55.64    1.70
  -2  12  -2   51.75    1.71
  -2  12  -2   52.14    1.68
  -2  12  -2   50.33    1.71
  -2 -12  -2   46.35    2.37
  -2 -12  -2   52.61    1.68
   2  12   3   80.77    2.76
   2  12   3   84.90    2.75
   2  12   3   86.95    2.70
  -2  12  -3   89.49    2.81
  -2  12  -3   81.99    2.68
  -2  12  -3   82.33    2.66
  -2  12  -3   84.48    2.72
  -2  12  -3   81.83    2.65
  -2 -12  -3   84.45    2.65
  -2 -12  -3   87.09    2.81
   2 -12   3   81.42    3.05
   2 -12   3   81.70    2.78
   2  12   4   11.25    0.47
   2  12   4   11.28    0.43
   2  12   4   11.36    0.42
   2  12   4   11.85    0.45
   2  12   4   12.20    0.45
  -2  12  -4   11.78    0.44
  -2  12  -4   12.46    0.48
  -2  12  -4   11.75    0.45
  -2  12  -4   11.74    0.45
  -2  12  -4   11.15    0.44
  -2 -12  -4   10.11    1.34
  -2 -12  -4   12.19    0.43
  -2 -12  -4   11.49    0.54
  -2 -12  -4   12.56    0.53
   2 -12   4   10.35    0.66
   2 -12   4   11.34    0.44
   2 -12   4   12.20    0.54
   2  12   5   58.42    2.01
   2  12   5   64.11    2.08
  -2  12  -5   64.60    2.05
  -2  12  -5   64.95    2.03
  -2  12  -5   61.33    1.99
  -2  12  -5   65.55    2.05
  -2  12  -5   61.74    2.06
  -2 -12  -5   53.18    3.60
  -2 -12  -5   61.33    2.01
  -2 -12  -5   60.56    2.13
  -2 -12  -5   62.69    2.14
   2 -12   5   62.31    2.01
   2  12   6    0.99    0.16
   2  12   6    1.91    0.14
  -2  12  -6    1.44    0.13
  -2  12  -6    0.92    0.15
  -2  12  -6    1.03    0.15
  -2  12  -6    1.25    0.14
  -2 -12  -6   -0.18    1.26
  -2 -12  -6    1.48    0.12
  -2 -12  -6    2.49    0.34
  -2 -12  -6    1.54    0.18
   2 -12   6    1.04    0.31
   2 -12   6    1.41    0.12
   2  12   7   85.79    2.86
   2  12   7   85.56    2.70
  -2  12  -7   87.14    2.83
  -2  12  -7   82.83    2.75
  -2  12  -7   84.17    2.88
  -2 -12  -7   71.61    4.67
  -2 -12  -7   88.98    2.75
   2 -12   7   88.46    2.73
   2  12   8    1.40    0.16
   2  12   8    1.58    0.12
   2  12   8    1.75    0.16
  -2  12  -8    1.34    0.16
  -2  12  -8    1.97    0.16
  -2 -12  -8    0.34    1.37
  -2 -12  -8    1.21    0.12
  -2 -12  -8    1.25    0.32
   2 -12   8    1.15    0.32
   2 -12   8    1.93    0.14
   2  12   9    0.54    0.15
   2  12   9    0.31    0.09
  -2  12  -9    0.46    0.11
  -2  12  -9    0.75    0.14
  -2 -12  -9   -0.01    1.18
  -2 -12  -9    0.27    0.09
  -2 -12  -9    0.36    0.31
  -2 -12  -9    0.64    0.16
   2 -12   9    1.07    0.32
   2 -12   9    0.17    0.09
   2  12  10   19.51    0.71
   2  12  10   16.24    0.65
  -2  12 -10   17.55    0.65
  -2  12 -10   17.34    0.67
  -2 -12 -10   16.93    2.08
  -2 -12 -10   16.79    0.65
  -2 -12 -10   15.97    0.83
  -2 -12 -10   18.39    0.78
   2 -12  10   18.11    0.92
   2 -12  10   18.02    0.66
   2  12  11   31.88    1.04
  -2  12 -11   32.80    1.06
  -2  12 -11   30.60    1.09
  -2 -12 -11   33.89    2.89
  -2 -12 -11   29.19    1.21
   2 -12  11   27.13    1.21
   2 -12  11   30.91    1.05
   2  12  12   18.19    0.65
  -2  12 -12   18.14    0.73
  -2  12 -12   19.87    0.72
  -2 -12 -12   18.51    1.51
  -2 -12 -12   19.75    0.74
   2 -12  12   15.48    0.82
   2 -12  12   20.13    0.69
   2  12  13   87.08    2.82
  -2  12 -13   86.07    2.89
  -2 -12 -13   93.07    4.51
  -2 -12 -13   86.70    2.92
   2 -12  13   86.98    2.82
   2  12  14    9.49    0.40
  -2  12 -14    9.62    0.44
  -2 -12 -14   10.29    1.04
  -2 -12 -14    9.32    0.47
   2 -12  14    9.50    0.72
   2 -12  14    9.76    0.41
   2  12  15    0.15    0.09
  -2  12 -15    0.01    0.11
  -2 -12 -15    0.75    0.55
  -2 -12 -15    0.17    0.15
   2 -12  15    0.26    0.27
   2 -12  15    0.23    0.10
   2  12  16    0.12    0.08
  -2  12 -16    0.25    0.16
  -2 -12 -16    0.54    0.47
  -2 -12 -16    0.45    0.14
   2 -12  16   -0.07    0.27
   2 -12  16    0.10    0.15
   2  12  17   20.98    0.74
  -2  12 -17   22.60    0.77
  -2 -12 -17   28.08    1.82
  -2 -12 -17   21.07    0.82
   2 -12  17   20.26    1.12
   2 -12  17   22.20    0.81
   2  12  18    2.57    0.15
  -2  12 -18    2.96    0.16
  -2  12 -18    2.58    0.16
  -2 -12 -18    4.05    0.40
   2 -12  18    3.29    0.35
   2 -12  18    2.37    0.17
   2  12  19    0.88    0.06
  -2  12 -19    0.71    0.07
  -2  12 -19    0.71    0.08
  -2 -12 -19   -0.06    0.22
   2 -12  19    0.81    0.21
   2 -12  19    0.75    0.08
   2  14 -17   13.69    0.53
   2  14 -17   12.67    0.49
  -2  14  17   14.16    0.55
   2 -14 -17   16.83    0.99
   2  14 -16   39.02    1.24
   2  14 -16   34.31    1.20
  -2  14  16   30.77    1.13
  -2 -14  16   36.53    1.53
  -2 -14  16   35.50    1.21
   2  14 -15    2.54    0.17
   2  14 -15    2.20    0.18
   2  14 -15    2.98    0.18
  -2  14  15    3.20    0.27
  -2  14  15    2.36    0.15
  -2 -14  15    2.82    0.49
  -2 -14  15    2.94    0.18
   2 -14 -15    2.81    0.59
   2 -14 -15    2.04    0.29
   2  14 -14    4.14    0.22
   2  14 -14    4.55    0.22
   2  14 -14    4.35    0.25
  -2  14  14    3.96    0.37
  -2  14  14    4.00    0.20
  -2 -14  14    3.63    0.53
  -2 -14  14    4.19    0.25
   2 -14 -14    3.93    0.80
   2 -14 -14    4.46    0.37
   2  14 -13    4.57    0.24
   2  14 -13    4.51    0.29
   2  14 -13    4.30    0.25
  -2  14  13    4.95    0.27
  -2 -14  13    5.76    0.61
  -2 -14  13    4.30    0.23
   2 -14 -13    4.11    0.79
   2 -14 -13    3.14    0.37
   2 -14 -13    4.24    0.28
   2  14 -12    0.16    0.15
   2  14 -12    0.23    0.12
   2  14 -12    0.12    0.12
  -2  14  12    0.22    0.12
  -2  14  12   -0.14    0.12
  -2  14  12    0.09    0.08
  -2 -14  12    0.06    0.43
  -2 -14  12    0.07    0.10
   2 -14 -12   -0.03    0.75
   2 -14 -12    0.81    0.45
   2 -14 -12   -0.09    0.14
   2  14 -11   52.80    1.71
   2  14 -11   56.72    1.79
   2  14 -11   53.84    1.75
  -2  14  11   46.96    1.71
  -2 -14  11   53.95    2.19
  -2 -14  11   51.45    1.73
   2 -14 -11   50.71    3.27
   2 -14 -11   51.94    2.71
   2 -14 -11   49.75    1.82
   2  14 -10   13.31    0.46
   2  14 -10   12.73    0.50
   2  14 -10   11.71    0.48
  -2  14  10   12.07    0.55
  -2  14  10   10.04    0.49
  -2  14  10   11.54    0.46
  -2 -14  10   12.38    0.91
  -2 -14  10   11.86    0.46
   2 -14 -10    9.40    1.54
   2 -14 -10   10.86    0.47
   2 -14 -10   11.15    0.72
   2  14  -9  173.95    5.20
   2  14  -9  170.25    5.25
   2  14  -9  163.41    5.53
   2  14  -9  157.65    5.85
  -2  14   9  172.82    5.47
  -2 -14   9  158.73    5.72
  -2 -14   9  165.21    5.30
   2 -14  -9  168.75    5.29
   2 -14  -9  167.95    6.56
   2  14  -8    1.43    0.14
   2  14  -8    1.02    0.14
   2  14  -8    0.62    0.13
   2  14  -8    1.44    0.19
  -2  14   8    1.00    0.16
  -2  14   8    1.04    0.17
  -2  14   8    1.26    0.17
  -2  14   8    0.96    0.15
  -2 -14   8    0.79    0.44
   2 -14  -8    1.69    1.75
   2 -14  -8    1.18    0.12
   2 -14  -8    3.01    0.54
   2  14  -7    8.60    0.40
   2  14  -7    7.77    0.48
   2  14  -7    8.83    0.38
   2  14  -7    9.27    0.40
  -2  14   7    9.30    0.40
  -2  14   7    8.12    0.44
  -2  14   7    8.95    0.37
  -2  14   7    9.31    0.41
  -2 -14   7    7.31    0.93
   2 -14  -7    5.99    1.65
   2 -14  -7    8.95    0.38
   2 -14  -7    7.90    0.56
   2  14  -6  145.28    4.38
   2  14  -6  134.66    4.41
   2  14  -6  135.08    4.32
   2  14  -6  142.25    4.83
  -2  14   6  137.04    4.43
  -2  14   6  138.99    4.31
  -2  14   6  139.31    4.41
  -2 -14   6  135.38    5.21
   2 -14  -6  118.53    5.75
   2 -14  -6  141.73    4.44
   2 -14  -6  132.78    4.53
   2  14  -5   86.69    2.68
   2  14  -5   78.42    2.68
   2  14  -5   79.62    2.61
   2  14  -5   87.60    2.77
  -2  14   5   81.35    2.68
  -2  14   5   83.98    2.64
  -2  14   5   80.25    2.64
  -2 -14   5   75.53    3.30
   2 -14  -5   84.02    2.69
   2 -14  -5   83.70    3.01
   2  14  -4   28.98    0.96
   2  14  -4   27.57    0.97
   2  14  -4   24.61    0.90
   2  14  -4   24.50    0.90
  -2  14   4   27.46    0.95
  -2  14   4   26.74    0.94
  -2  14   4   25.28    0.90
  -2  14   4   25.90    0.92
  -2 -14   4   28.02    1.47
  -2 -14   4   25.59    0.94
   2 -14  -4   16.70    2.64
   2 -14  -4   24.69    0.93
   2 -14  -4   24.03    1.07
   2  14  -3  235.03    7.46
   2  14  -3  238.44    7.31
   2  14  -3  236.02    7.34
  -2  14   3  225.81    7.27
  -2  14   3  238.60    7.32
  -2  14   3  230.93    7.25
   2 -14  -3  222.66    8.61
   2 -14  -3  244.62    7.41
   2 -14  -3  216.07    7.46
   2  14  -2   56.03    1.80
   2  14  -2   53.76    1.75
   2  14  -2   52.86    1.76
  -2  14   2   51.87    1.79
  -2  14   2   52.81    1.74
  -2  14   2   55.58    1.85
   2 -14  -2   48.31    2.57
   2 -14  -2   53.92    1.82
   2 -14  -2   55.72    1.90
   2  14  -1    6.01    0.28
   2  14  -1    6.23    0.31
   2  14  -1    5.92    0.29
   2  14  -1    4.74    0.27
  -2  14   1    5.46    0.29
  -2  14   1    5.68    0.26
  -2  14   1    4.62    0.26
  -2 -14   1    2.75    0.82
   2 -14  -1    8.65    1.12
   2 -14  -1    5.25    0.25
   2 -14  -1    5.14    0.35
   2  14   0    0.70    0.15
   2  14   0    0.51    0.11
   2  14   0    0.74    0.17
  -2  14   0    0.50    0.19
  -2  14   0    0.21    0.12
  -2  14   0    0.50    0.11
  -2 -14   0    0.80    0.11
   2 -14   0    0.46    0.13
   2  14   1  106.42    3.44
   2  14   1  109.08    3.44
   2  14   1  106.56    3.47
  -2  14  -1  100.86    3.41
  -2  14  -1  107.58    3.44
  -2  14  -1  106.97    3.48
  -2 -14  -1  111.77    3.42
   2 -14   1  108.92    3.40
   2  14   2    8.76    0.43
   2  14   2    7.73    0.37
   2  14   2    7.86    0.37
  -2  14  -2    8.54    0.37
  -2  14  -2    9.20    0.40
  -2  14  -2    8.07    0.37
  -2  14  -2    9.13    0.39
  -2 -14  -2    8.17    0.35
  -2 -14  -2    9.18    0.55
   2 -14   2    9.27    0.93
   2 -14   2    8.39    0.35
   2  14   3   16.26    0.63
   2  14   3   15.44    0.65
   2  14   3   17.40    0.60
   2  14   3   15.44    0.62
  -2  14  -3   17.87    0.60
  -2  14  -3   16.07    0.64
  -2  14  -3   16.08    0.59
  -2  14  -3   15.33    0.62
  -2 -14  -3   12.35    1.68
  -2 -14  -3   16.03    0.58
  -2 -14  -3   16.09    0.70
   2 -14   3   17.06    1.07
   2 -14   3   15.77    0.62
   2  14   4   20.51    0.78
   2  14   4   22.94    0.79
  -2  14  -4   21.43    0.76
  -2  14  -4   22.81    0.79
  -2  14  -4   20.30    0.76
  -2  14  -4   21.05    0.80
  -2 -14  -4   15.21    2.04
  -2 -14  -4   21.10    0.75
  -2 -14  -4   20.45    0.88
   2 -14   4   19.88    1.23
   2  14   5   36.38    1.35
   2  14   5   36.97    1.31
  -2  14  -5   40.11    1.30
  -2  14  -5   38.07    1.33
  -2  14  -5   37.69    1.30
  -2  14  -5   39.14    1.32
  -2 -14  -5   37.60    1.29
  -2 -14  -5   38.80    1.52
   2 -14   5   37.10    1.74
   2  14   6    0.34    0.16
   2  14   6    0.42    0.12
   2  14   6    0.18    0.13
  -2  14  -6    0.41    0.12
  -2  14  -6    0.13    0.13
  -2  14  -6    0.11    0.10
  -2  14  -6    0.03    0.17
  -2 -14  -6    0.22    1.44
  -2 -14  -6   -0.08    0.12
  -2 -14  -6    0.30    0.28
   2 -14   6    0.76    0.50
   2  14   7   96.69    3.08
   2  14   7   91.18    3.09
   2  14   7   98.70    3.05
  -2  14  -7   96.35    3.02
  -2  14  -7   94.64    3.27
  -2  14  -7   95.88    3.00
  -2  14  -7   97.77    3.07
  -2  14  -7   90.91    3.02
  -2 -14  -7   78.68    5.02
  -2 -14  -7   94.53    3.00
  -2 -14  -7   91.34    3.35
  -2 -14  -7   90.59    3.38
   2 -14   7   90.94    3.06
   2  14   8    0.35    0.16
   2  14   8   -0.04    0.09
   2  14   8    0.44    0.09
   2  14   8    0.20    0.13
  -2  14  -8    0.02    0.10
  -2  14  -8    0.40    0.19
  -2  14  -8    0.08    0.11
  -2  14  -8    0.11    0.10
  -2 -14  -8    0.08    1.46
  -2 -14  -8    0.06    0.09
  -2 -14  -8    0.20    0.30
  -2 -14  -8    0.14    0.14
   2 -14   8    0.44    0.42
   2 -14   8    0.16    0.11
   2  14   9  232.48    7.39
   2  14   9  232.25    7.35
  -2  14  -9  229.09    7.22
  -2  14  -9  241.16    7.24
  -2  14  -9  249.33    7.30
  -2 -14  -9  208.84    9.35
  -2 -14  -9  240.14    7.47
  -2 -14  -9  226.35    8.18
  -2 -14  -9  228.74    7.73
   2 -14   9  222.38    7.76
   2 -14   9  235.15    7.33
   2  14  10   12.96    0.56
   2  14  10   10.45    0.43
  -2  14 -10   11.51    0.46
  -2  14 -10   12.44    0.48
  -2  14 -10   13.13    0.49
  -2 -14 -10   12.01    2.15
  -2 -14 -10   10.79    0.49
  -2 -14 -10   11.11    0.90
  -2 -14 -10   12.40    0.54
   2 -14  10   10.12    0.94
   2 -14  10   11.78    0.47
   2  14  11  119.69    3.81
  -2  14 -11  118.84    3.84
  -2  14 -11  115.80    3.90
  -2  14 -11  127.35    3.83
  -2 -14 -11  106.87    3.93
  -2 -14 -11  120.60    3.99
   2 -14  11  121.67    3.80
   2  14  12    3.59    0.21
  -2  14 -12    3.26    0.23
  -2  14 -12    2.84    0.23
  -2  14 -12    2.69    0.20
  -2 -14 -12    4.26    0.90
  -2 -14 -12    3.35    0.25
   2 -14  12    2.69    0.55
   2 -14  12    2.93    0.19
   2  14  13   33.36    1.11
  -2  14 -13   33.64    1.15
  -2  14 -13   36.57    1.20
  -2 -14 -13   36.50    2.23
  -2 -14 -13   31.88    1.15
   2 -14  13   27.51    1.70
   2 -14  13   32.78    1.17
   2  14  14   19.48    0.73
  -2  14 -14   21.62    0.77
  -2  14 -14   22.30    0.78
  -2 -14 -14   21.16    0.80
   2 -14  14   21.59    1.07
   2 -14  14   20.89    0.75
   2  14  15   39.48    1.43
  -2  14 -15   38.25    1.26
  -2  14 -15   37.76    1.29
  -2 -14 -15   37.12    1.37
   2 -14  15   35.10    1.58
   2 -14  15   37.71    1.31
   2  14  16    1.63    0.13
  -2  14 -16    2.13    0.13
  -2  14 -16    1.94    0.13
  -2 -14 -16    2.12    0.54
  -2 -14 -16    1.96    0.17
   2 -14  16    1.20    0.35
   2 -14  16    1.40    0.13
   2  14  17   -0.01    0.05
  -2  14 -17    0.21    0.07
  -2  14 -17    0.26    0.06
  -2 -14 -17    0.36    0.23
   2 -14  17    0.26    0.30
   2 -14  17    0.18    0.06
  -2  16  15   17.09    0.78
   2 -16 -15   20.45    0.99
   2  16 -14    0.16    0.08
   2  16 -14    0.18    0.08
   2  16 -14   -0.05    0.07
  -2  16  14    0.31    0.15
  -2 -16  14    0.04    0.43
  -2 -16  14   -0.02    0.05
   2 -16 -14   -0.10    0.54
   2  16 -13    6.94    0.28
   2  16 -13    6.23    0.28
  -2 -16  13    7.89    0.75
  -2 -16  13    5.62    0.26
   2 -16 -13    8.49    1.05
   2 -16 -13    6.08    0.42
   2  16 -12    4.11    0.22
   2  16 -12    4.36    0.23
  -2 -16  12    3.96    0.66
   2 -16 -12    3.68    1.12
   2 -16 -12    4.00    0.41
   2  16 -11   24.00    0.83
   2  16 -11   23.92    0.83
  -2  16  11   24.04    0.91
  -2  16  11   22.82    0.83
  -2 -16  11   19.20    1.36
   2 -16 -11   27.46    2.30
   2 -16 -11   22.46    1.04
   2  16 -10    2.80    0.19
   2  16 -10    2.71    0.18
  -2  16  10    2.50    0.21
  -2  16  10    2.11    0.19
  -2  16  10    2.67    0.18
  -2  16  10    1.98    0.16
  -2 -16  10    1.68    0.65
   2 -16 -10    2.75    1.25
   2 -16 -10    2.74    0.38
   2  16  -9    0.03    0.12
   2  16  -9    0.16    0.11
   2  16  -9    0.17    0.14
  -2  16   9    0.13    0.11
  -2  16   9    0.18    0.12
  -2  16   9    0.27    0.10
  -2  16   9    0.09    0.11
  -2 -16   9   -0.39    0.55
   2 -16  -9    0.01    1.03
   2 -16  -9    0.05    0.13
   2 -16  -9   -0.12    0.27
   2  16  -8   14.89    0.54
   2  16  -8   13.90    0.55
   2  16  -8   14.30    0.60
  -2  16   8   14.71    0.57
  -2  16   8   14.69    0.56
  -2  16   8   13.61    0.56
  -2 -16   8   13.47    1.03
   2 -16  -8   11.31    1.86
   2 -16  -8   14.36    0.62
   2 -16  -8   14.64    0.88
   2  16  -7   31.74    1.08
   2  16  -7   26.88    1.03
   2  16  -7   28.76    1.00
   2  16  -7   29.05    1.15
  -2  16   7   30.90    1.13
  -2  16   7   29.22    1.12
  -2  16   7   27.47    1.01
  -2 -16   7   25.18    1.79
   2 -16  -7   31.66    1.10
   2 -16  -7   26.96    1.28
   2  16  -6   18.69    0.67
   2  16  -6   19.38    0.78
   2  16  -6   17.59    0.66
   2  16  -6   18.43    0.73
  -2  16   6   19.24    0.71
  -2  16   6   19.53    0.98
  -2  16   6   18.32    0.64
  -2  16   6   17.12    0.70
   2 -16  -6   12.19    2.11
   2 -16  -6   17.95    0.72
   2 -16  -6   15.68    0.79
   2  16  -5   23.93    0.89
   2  16  -5   23.80    0.90
   2  16  -5   22.09    0.81
   2  16  -5   23.46    0.87
  -2  16   5   24.18    0.87
  -2  16   5   24.30    0.93
  -2  16   5   24.03    0.83
  -2  16   5   23.18    0.84
  -2 -16   5   23.31    1.48
   2 -16  -5   16.25    2.00
   2 -16  -5   23.54    0.85
   2 -16  -5   20.89    1.00
   2  16  -4    2.01    0.18
   2  16  -4    2.96    0.24
   2  16  -4    2.00    0.18
   2  16  -4    1.88    0.19
  -2  16   4    2.62    0.19
  -2  16   4    2.42    0.21
  -2  16   4    1.93    0.17
  -2  16   4    2.47    0.20
  -2 -16   4    1.55    0.80
  -2 -16   4    2.08    0.18
   2 -16  -4    2.99    1.96
   2 -16  -4    2.12    0.16
   2 -16  -4    2.04    0.35
   2  16  -3    8.49    0.36
   2  16  -3    7.57    0.36
   2  16  -3    7.57    0.33
   2  16  -3    7.89    0.36
  -2  16   3    7.78    0.37
  -2  16   3    7.82    0.42
  -2  16   3    6.73    0.35
  -2 -16   3    6.79    1.02
  -2 -16   3    7.51    0.33
   2 -16  -3    7.75    1.52
   2 -16  -3    8.00    0.34
   2 -16  -3    7.20    0.69
   2  16  -2    2.69    0.23
   2  16  -2    2.38    0.23
   2  16  -2    2.48    0.21
  -2  16   2    3.46    0.21
  -2  16   2    2.85    0.23
  -2  16   2    2.32    0.18
  -2  16   2    2.46    0.23
  -2 -16   2    2.93    0.18
   2 -16  -2    2.24    1.29
   2 -16  -2    2.80    0.18
   2 -16  -2    2.76    0.36
   2  16  -1   72.45    2.47
   2  16  -1   77.03    2.44
   2  16  -1   74.44    2.48
  -2  16   1   72.99    2.48
  -2  16   1   75.99    2.38
  -2  16   1   75.81    2.46
  -2 -16   1   75.66    2.48
   2 -16  -1   76.05    2.44
   2  16   0   31.04    1.33
   2  16   0   31.39    1.07
   2  16   0   30.33    1.12
  -2  16   0   31.43    1.13
  -2  16   0   30.64    1.05
  -2  16   0   29.83    1.07
  -2 -16   0   30.69    2.30
  -2 -16   0   31.64    1.15
  -2 -16   0   29.93    1.23
   2 -16   0   32.18    1.09
   2 -16   0   30.31    1.15
   2  16   1   -0.04    0.14
   2  16   1    0.11    0.11
   2  16   1    0.07    0.13
  -2  16  -1    0.27    0.12
  -2  16  -1   -0.08    0.13
  -2  16  -1    0.01    0.10
  -2  16  -1    0.23    0.12
  -2 -16  -1    0.35    0.11
  -2 -16  -1    0.00    0.22
   2 -16   1   -0.58    0.92
   2 -16   1    0.16    0.10
   2 -16   1    0.17    0.22
   2  16   2    5.68    0.27
   2  16   2    5.30    0.30
  -2  16  -2    4.34    0.29
  -2  16  -2    6.29    0.29
  -2  16  -2    5.87    0.29
  -2 -16  -2    5.50    0.27
  -2 -16  -2    5.96    0.41
   2 -16   2    5.81    0.29
   2 -16   2    4.78    0.39
   2  16   3    3.77    0.28
   2  16   3    4.97    0.27
   2  16   3    5.13    0.27
  -2  16  -3    4.39    0.28
  -2  16  -3    5.12    0.30
  -2  16  -3    5.36    0.29
  -2 -16  -3    5.18    0.26
  -2 -16  -3    4.17    0.46
   2  16   4    7.45    0.41
   2  16   4    8.81    0.42
  -2  16  -4    8.52    0.36
[truncated: 1,606,081 more chars]
